# Supplementary material for: Significant Microbial Changes Are Evident in the Reproductive Tract of Pregnant Rhesus Monkeys at Mid-Gestation but Their Gut Microbiome Does Not Shift until Late Gestation
Source: Microorganisms. 2023 Jun 1;11(6):1481. doi: 10.3390/microorganisms11061481 (PMC10304935; doi:10.3390/microorganisms11061481)
Supplement: Supplementary file 1 [file microorganisms-11-01481-s001.zip › Table S1.xlsx]

## Sheet: Sheet1
	Supplementary Table S1: Experimental Design and Subject Numbers
	Pregnant* Nursing Total		Cycling		Pregnant*		Nursing		Total
	Study 1a 9 10 7 26		9		10		7		26
	Study 1b 11 12 11 34		11		12		11		34
	Study 2** 12 10 22		12		10				22
	* Pregnant females in Study 1a and 1b were at mid-gestation (3–4 months ga), whereas the gravid females in Study 2 were in the final month of their 170-day pregnancy (3 weeks before term). **Cycling females in Study 2 included six in the follicular phase and six in the luteal phase.
