# Supplementary material for: Significant Microbial Changes Are Evident in the Reproductive Tract of Pregnant Rhesus Monkeys at Mid-Gestation but Their Gut Microbiome Does Not Shift until Late Gestation
Source: Microorganisms. 2023 Jun 1;11(6):1481. doi: 10.3390/microorganisms11061481 (PMC10304935; doi:10.3390/microorganisms11061481)
Supplement: Supplementary file 1 [file microorganisms-11-01481-s001.zip › Table S2.xlsx]

## Sheet: Sheet1
Supplementary Table S2. LEfSe discriminant analysis of vaginal bacteria in mid-pregnant, cycling and nursing females from Study 1a.
		LDA Score		Statistic		p value
Cycling
	k__Bacteria.p__Actinobacteria	5.30917		4.96853		0.00658522
	k__Bacteria.p__Actinobacteria.c__Actinobacteria.o__Actinomycetales.f__Actinomycetaceae	5.0491		4.77969		0.0044872
	k__Bacteria.p__Firmicutes.c__Clostridia.o__Clostridiales.f___Tissierellaceae_.g__Peptoniphilus	5.02705		4.6388		0.00538385
	k__Bacteria.p__Firmicutes.c__Clostridia.o__Clostridiales.f___Tissierellaceae_.g__Peptoniphilus.s__	5.02705		4.6388		0.00538385
	k__Bacteria.p__Bacteroidetes.c__Bacteroidia.o__Bacteroidales.f__Porphyromonadaceae	4.94837		4.61158		0.0310385
	k__Bacteria.p__Bacteroidetes.c__Bacteroidia.o__Bacteroidales.f__Porphyromonadaceae.g__Porphyromonas.s__	4.93358		4.61396		0.0226804
	k__Bacteria.p__Bacteroidetes.c__Bacteroidia.o__Bacteroidales.f__Porphyromonadaceae.g__Porphyromonas	4.93358		4.61396		0.0226804
	k__Bacteria.p__Actinobacteria.c__Actinobacteria.o__Actinomycetales.f__Actinomycetaceae.g__Actinomyces.s__	4.21171		3.92588		0.0112501
	k__Bacteria.p__Actinobacteria.c__Actinobacteria.o__Actinomycetales.f__Actinomycetaceae.g__Actinomyces	4.21171		3.91706		0.0341205
	k__Bacteria.p__Bacteroidetes.c__Bacteroidia.o__Bacteroidales.f__Bacteroidaceae.g__Bacteroides.s__fragilis	4.18791		3.78928		0.0269237
Pregnancy
	k__Bacteria.p__Firmicutes.c__Bacilli	5.55281		5.03598		0.0154444
	k__Bacteria.p__Firmicutes.c__Bacilli.o__Lactobacillales	5.54531		5.02381		0.0152514
	k__Bacteria.p__Bacteroidetes.c__Bacteroidia.o__Bacteroidales.f__Prevotellaceae.g__Prevotella.s__copri	5.21857		4.90231		0.000287424
	k__Bacteria.p__Firmicutes.c__Bacilli.o__Lactobacillales.f__Streptococcaceae	5.15597		4.77167		0.00789466
	k__Bacteria.p__Firmicutes.c__Bacilli.o__Lactobacillales.f__Streptococcaceae.g__Streptococcus	5.15597		4.77167		0.00789466
	k__Bacteria.p__Firmicutes.c__Bacilli.o__Lactobacillales.f__Streptococcaceae.g__Streptococcus.s__	5.15591		4.82233		0.000700248
	k__Bacteria.p__Firmicutes.c__Clostridia.o__Clostridiales.f__Ruminococcaceae	4.87237		4.49431		0.000824803
	k__Bacteria.p__Firmicutes.c__Clostridia.o__Clostridiales.f__Ruminococcaceae.g__Ruminococcus	4.69637		4.3192		0.00960692
	k__Bacteria.p__Firmicutes.c__Clostridia.o__Clostridiales.f__Ruminococcaceae.g__Ruminococcus.s__	4.68902		4.31674		0.00442596
	k__Bacteria.p__Firmicutes.c__Clostridia.o__Clostridiales.f__Lachnospiraceae	4.50907		4.17984		0.000580271
	k__Bacteria.p__Spirochaetes.c__Spirochaetes.o__Spirochaetales.f__Spirochaetaceae.g__Treponema.s__	4.35257		3.96135		0.00578553
	k__Bacteria.p__Spirochaetes.c__Spirochaetes.o__Spirochaetales.f__Spirochaetaceae	4.35257		3.96135		0.00578553
	k__Bacteria.p__Spirochaetes	4.35257		3.96135		0.00578553
	k__Bacteria.p__Spirochaetes.c__Spirochaetes.o__Spirochaetales	4.35257		3.96135		0.00578553
	k__Bacteria.p__Spirochaetes.c__Spirochaetes	4.35257		3.96135		0.00578553
	k__Bacteria.p__Spirochaetes.c__Spirochaetes.o__Spirochaetales.f__Spirochaetaceae.g__Treponema	4.35257		3.96135		0.00578553
	k__Bacteria.p__Bacteroidetes.c__Bacteroidia.o__Bacteroidales.f___Paraprevotellaceae_	4.29083		3.88392		0.00330531
	k__Bacteria.p__Firmicutes.c__Clostridia.o__Clostridiales.f__Ruminococcaceae.g__Faecalibacterium	4.29037		3.95941		0.000284727
	k__Bacteria.p__Firmicutes.c__Clostridia.o__Clostridiales.f__Ruminococcaceae.g__Faecalibacterium.s__prausnitzii	4.29037		3.95941		0.000284727
	k__Bacteria.p__Firmicutes.c__Erysipelotrichi.o__Erysipelotrichales	4.2428		3.84278		0.00173133
	k__Bacteria.p__Firmicutes.c__Erysipelotrichi	4.2428		3.84278		0.00173133
	k__Bacteria.p__Firmicutes.c__Erysipelotrichi.o__Erysipelotrichales.f__Erysipelotrichaceae	4.2428		3.84278		0.00173133
	k__Bacteria.p__Firmicutes.c__Bacilli.o__Lactobacillales.f__Lactobacillaceae.g__Lactobacillus.s__reuteri	4.17198		3.80621		0.00699104
	k__Bacteria.p__Bacteroidetes.c__Bacteroidia.o__Bacteroidales.f__Prevotellaceae.g__Prevotella.s__stercorea	4.15057		3.80244		0.0014295
	k__Bacteria.p__Proteobacteria.c__Gammaproteobacteria	4.10574		3.7847		0.000814528
	k__Bacteria.p__Bacteroidetes.c__Bacteroidia.o__Bacteroidales.f___Paraprevotellaceae_.g___Prevotella_	4.05774		3.72314		0.00142548
	k__Bacteria.p__Bacteroidetes.c__Bacteroidia.o__Bacteroidales.f___Paraprevotellaceae_.g___Prevotella_.s__	4.05774		3.72314		0.00142548
	k__Bacteria.p__Firmicutes.c__Clostridia.o__Clostridiales.f__Veillonellaceae.g__Megasphaera	4.05118		3.72112		0.0313448
	k__Bacteria.p__Firmicutes.c__Clostridia.o__Clostridiales.f__Veillonellaceae.g__Megasphaera.s__	4.05118		3.72112		0.0313448
	k__Bacteria.p__Firmicutes.c__Clostridia.o__Clostridiales.f__Lachnospiraceae.g__Blautia	3.93494		3.56834		0.00254849
	k__Bacteria.p__Firmicutes.c__Clostridia.o__Clostridiales.f__Lachnospiraceae.g__Blautia.s__	3.88639		3.51706		0.00194981
	k__Bacteria.p__Firmicutes.c__Erysipelotrichi.o__Erysipelotrichales.f__Erysipelotrichaceae.g__Bulleidia	3.87185		3.49194		0.00254329
	k__Bacteria.p__Bacteroidetes.c__Bacteroidia.o__Bacteroidales.f___Paraprevotellaceae_.g__CF231	3.86404		3.36046		0.0157577
	k__Bacteria.p__Bacteroidetes.c__Bacteroidia.o__Bacteroidales.f___Paraprevotellaceae_.g__CF231.s__	3.86404		3.36046		0.0157577
	k__Bacteria.p__Firmicutes.c__Clostridia.o__Clostridiales.f__Lachnospiraceae.g__Coprococcus	3.85833		3.55559		0.00212277
	k__Bacteria.p__Firmicutes.c__Clostridia.o__Clostridiales.f__Lachnospiraceae.g__Coprococcus.s__	3.85833		3.55559		0.00212277
	k__Bacteria.p__Firmicutes.c__Erysipelotrichi.o__Erysipelotrichales.f__Erysipelotrichaceae.g___Eubacterium_	3.80722		3.45558		0.00172757
	k__Bacteria.p__Firmicutes.c__Erysipelotrichi.o__Erysipelotrichales.f__Erysipelotrichaceae.g___Eubacterium_.s__biforme	3.80722		3.45558		0.00172757
	k__Bacteria.p__Firmicutes.c__Erysipelotrichi.o__Erysipelotrichales.f__Erysipelotrichaceae.g__Bulleidia.s__	3.7384		3.3587		0.0078816
	k__Bacteria.p__Firmicutes.c__Clostridia.o__Clostridiales.f__Ruminococcaceae.g__Oscillospira.s__	3.72598		3.17281		0.00407111
	k__Bacteria.p__Firmicutes.c__Clostridia.o__Clostridiales.f__Ruminococcaceae.g__Oscillospira	3.72598		3.17281		0.00407111
	k__Bacteria.p__Firmicutes.c__Clostridia.o__Clostridiales.f__Lachnospiraceae.g__Roseburia	3.72394		3.48511		0.000399841
	k__Bacteria.p__Proteobacteria.c__Epsilonproteobacteria.o__Campylobacterales.f__Helicobacteraceae	3.66899		3.22247		0.0340312
	k__Bacteria.p__Firmicutes.c__Clostridia.o__Clostridiales.f__Lachnospiraceae.g__Roseburia.__	3.66711		3.44323		0.000498499
	k__Bacteria.p__Firmicutes.c__Clostridia.o__Clostridiales.f__Lachnospiraceae.g__Anaerostipes.s__	3.65038		3.30596		0.0004649
	k__Bacteria.p__Firmicutes.c__Clostridia.o__Clostridiales.f__Lachnospiraceae.g__Anaerostipes	3.65038		3.30596		0.0004649
	k__Bacteria.p__Proteobacteria.c__Gammaproteobacteria.o__Aeromonadales.f__Succinivibrionaceae	3.65022		3.23873		0.00153029
	k__Bacteria.p__Proteobacteria.c__Gammaproteobacteria.o__Aeromonadales.f__Succinivibrionaceae.g__Succinivibrio	3.65022		3.23873		0.00153029
	k__Bacteria.p__Proteobacteria.c__Gammaproteobacteria.o__Aeromonadales	3.65022		3.23873		0.00153029
	k__Bacteria.p__Proteobacteria.c__Gammaproteobacteria.o__Aeromonadales.f__Succinivibrionaceae.g__Succinivibrio.s__	3.65022		3.23873		0.00153029
	k__Bacteria.p__Proteobacteria.c__Epsilonproteobacteria.o__Campylobacterales.f__Helicobacteraceae.g__Flexispira.s__	3.64717		3.22332		0.0394692
	k__Bacteria.p__Proteobacteria.c__Epsilonproteobacteria.o__Campylobacterales.f__Helicobacteraceae.g__Flexispira	3.64717		3.22332		0.0394692
	k__Bacteria.p__Firmicutes.c__Bacilli.o__Lactobacillales.f__Lactobacillaceae.g__Lactobacillus.s__mucosae	3.60152		3.29438		0.00436183
	k__Bacteria.p__Proteobacteria.c__Gammaproteobacteria.o__Pasteurellales	3.50495		3.25708		0.0092851
	k__Bacteria.p__Proteobacteria.c__Gammaproteobacteria.o__Pasteurellales.f__Pasteurellaceae	3.50495		3.25965		0.0092851
	k__Bacteria.p__Proteobacteria.c__Gammaproteobacteria.o__Pasteurellales.f__Pasteurellaceae.g__Actinobacillus	3.40335		3.20122		0.0245618
	k__Bacteria.p__Proteobacteria.c__Gammaproteobacteria.o__Pasteurellales.f__Pasteurellaceae.g__Actinobacillus.s__	3.40335		3.22673		0.0245618
	k__Bacteria.p__Firmicutes.c__Clostridia.o__Clostridiales.f__Veillonellaceae.g__Phascolarctobacterium	3.35546		3.01576		0.000856838
	k__Bacteria.p__Firmicutes.c__Clostridia.o__Clostridiales.f__Veillonellaceae.g__Phascolarctobacterium.s__	3.35546		3.01625		0.000856838
	k__Bacteria.p__Firmicutes.c__Clostridia.o__Clostridiales.f__Lachnospiraceae.g__Dorea	3.33758		3.03749		0.000398968
	k__Bacteria.p__Firmicutes.c__Erysipelotrichi.o__Erysipelotrichales.f__Erysipelotrichaceae.g__Bulleidia.s__p_1630_c5	3.29438		3.04029		0.00203003
	k__Bacteria.p__Proteobacteria.c__Betaproteobacteria.o__Burkholderiales	3.23832		2.94948		0.00335868
	k__Bacteria.p__Proteobacteria.c__Betaproteobacteria.o__Burkholderiales.f__Alcaligenaceae	3.23832		2.94948		0.00335868
	k__Bacteria.p__Proteobacteria.c__Betaproteobacteria.o__Burkholderiales.f__Alcaligenaceae.g__Sutterella	3.23832		2.94948		0.00335868
	k__Bacteria.p__Proteobacteria.c__Betaproteobacteria.o__Burkholderiales.f__Alcaligenaceae.g__Sutterella.s__	3.23832		2.94948		0.00335868
	k__Bacteria.p__Proteobacteria.c__Betaproteobacteria	3.23832		2.94948		0.00335868
	k__Bacteria.p__Firmicutes.c__Clostridia.o__Clostridiales.f__Veillonellaceae.g__Anaerovibrio	3.13255		2.95126		0.0128853
	k__Bacteria.p__Firmicutes.c__Clostridia.o__Clostridiales.f__Veillonellaceae.g__Anaerovibrio.s__	3.13255		2.95126		0.0128853
	k__Bacteria.p__Firmicutes.c__Clostridia.o__Clostridiales.f__Lachnospiraceae.g__Dorea.s__	3.10825		2.95038		0.000513464
	k__Bacteria.p__Firmicutes.c__Clostridia.o__Clostridiales.f__Lachnospiraceae.g__Butyrivibrio.s__	3.08385		2.71984		0.0225516
	k__Bacteria.p__Firmicutes.c__Clostridia.o__Clostridiales.f__Lachnospiraceae.g__Butyrivibrio	3.08385		2.71984		0.0225516
	k__Bacteria.p__Firmicutes.c__Clostridia.o__Clostridiales.f__Lachnospiraceae.g__Lachnospira	2.99832		2.79914		0.0313273
	k__Bacteria.p__Firmicutes.c__Clostridia.o__Clostridiales.f__Lachnospiraceae.g__Lachnospira.s__	2.99832		2.80064		0.0313273
	k__Bacteria.p__Firmicutes.c__Clostridia.o__Clostridiales.f__Lachnospiraceae.g___Ruminococcus_	2.98713		2.69637		0.0096956
	k__Bacteria.p__Firmicutes.c__Clostridia.o__Clostridiales.f__Lachnospiraceae.g___Ruminococcus_.s__gnavus	2.98713		2.69908		0.0096956
	k__Bacteria.p__Actinobacteria.c__Coriobacteriia.o__Coriobacteriales.f__Coriobacteriaceae.g__Collinsella	2.98063		3.13308		0.000454084
	k__Bacteria.p__Actinobacteria.c__Coriobacteriia.o__Coriobacteriales.f__Coriobacteriaceae.g__Collinsella.s__aerofaciens	2.98063		3.13308		0.000454084
	k__Bacteria.p__Firmicutes.c__Clostridia.o__Clostridiales.f__Lachnospiraceae.g__Dorea.__	2.95063		2.76054		0.00396064
	k__Bacteria.p__Bacteroidetes.c__Bacteroidia.o__Bacteroidales.f___Paraprevotellaceae_.g__YRC22.s__	2.90398		2.77514		0.0326356
	k__Bacteria.p__Bacteroidetes.c__Bacteroidia.o__Bacteroidales.f___Paraprevotellaceae_.g__YRC22	2.90398		2.77514		0.0326356
	k__Bacteria.p__Firmicutes.c__Clostridia.o__Clostridiales.f__Ruminococcaceae.g__Ruminococcus.s__flavefaciens	2.88694		2.60263		0.0400891
	k__Bacteria.p__Firmicutes.c__Clostridia.o__Clostridiales.f__Lachnospiraceae.g__Blautia.s__producta	2.87122		2.84493		0.00275312
	k__Bacteria.p__Proteobacteria.c__Gammaproteobacteria.o__Pseudomonadales.f__Moraxellaceae.g__Acinetobacter	2.85939		2.84925		0.0177958
	k__Bacteria.p__Proteobacteria.c__Deltaproteobacteria.o__Desulfovibrionales	2.83786		2.83609		0.0310821
	k__Bacteria.p__Proteobacteria.c__Deltaproteobacteria.o__Desulfovibrionales.f__Desulfovibrionaceae	2.83786		2.83609		0.0310821
	k__Bacteria.p__Proteobacteria.c__Deltaproteobacteria.o__Desulfovibrionales.f__Desulfovibrionaceae.g__Desulfovibrio	2.83786		2.83609		0.0310821
	k__Bacteria.p__Proteobacteria.c__Deltaproteobacteria	2.83786		2.83609		0.0310821
	k__Bacteria.p__Firmicutes.c__Clostridia.o__Clostridiales.f__Lachnospiraceae.g__Roseburia.s__	2.8126		2.8202		0.00170536
	k__Bacteria.p__Proteobacteria.c__Deltaproteobacteria.o__Desulfovibrionales.f__Desulfovibrionaceae.g__Desulfovibrio.s__	2.81193		2.81096		0.0334045
	k__Bacteria.p__Proteobacteria.c__Gammaproteobacteria.o__Pseudomonadales.f__Moraxellaceae.g__Acinetobacter.s__	2.6758		2.9423		0.0136611
	k__Bacteria.p__Firmicutes.c__Erysipelotrichi.o__Erysipelotrichales.f__Erysipelotrichaceae.g__p_75_a5	2.6725		2.77485		0.00776002
	k__Bacteria.p__Firmicutes.c__Erysipelotrichi.o__Erysipelotrichales.f__Erysipelotrichaceae.g__p_75_a5.s__	2.6725		2.76241		0.00776002
	k__Archaea.p__Euryarchaeota.c__Methanobacteria.o__Methanobacteriales.f__Methanobacteriaceae.g__Methanobrevibacter.s__	2.64233		2.61303		0.0158169
	k__Archaea.p__Euryarchaeota.c__Methanobacteria.o__Methanobacteriales.f__Methanobacteriaceae.g__Methanobrevibacter	2.64233		2.613		0.0158169
Nursing
	k__Bacteria.p__Firmicutes.c__Bacilli.o__Lactobacillales.f__Aerococcaceae	5.25854		4.93651		0.00933594
	k__Bacteria.p__Firmicutes.c__Bacilli.o__Lactobacillales.f__Aerococcaceae.g__Facklamia.s__	5.25269		4.95252		0.00680843
	k__Bacteria.p__Firmicutes.c__Bacilli.o__Lactobacillales.f__Aerococcaceae.g__Facklamia	5.25269		4.95252		0.00680843
	k__Bacteria.p__Actinobacteria.c__Actinobacteria	5.19759		4.83511		0.0115402
	k__Bacteria.p__Actinobacteria.c__Actinobacteria.o__Actinomycetales	5.11581		4.70361		0.0490642
	k__Bacteria.p__Actinobacteria.c__Actinobacteria.o__Actinomycetales.f__Corynebacteriaceae.g__Corynebacterium.s__	5.04252		4.73897		0.00360778
	k__Bacteria.p__Actinobacteria.c__Actinobacteria.o__Actinomycetales.f__Corynebacteriaceae	5.04252		4.73897		0.00360778
	k__Bacteria.p__Actinobacteria.c__Actinobacteria.o__Actinomycetales.f__Corynebacteriaceae.g__Corynebacterium	5.04252		4.73897		0.00360778
	k__Bacteria.p__Firmicutes.c__Bacilli.o__Bacillales.f__Staphylococcaceae	3.96202		3.67134		0.00453027
	k__Bacteria.p__Firmicutes.c__Bacilli.o__Bacillales	3.96202		3.67134		0.00453027
	k__Bacteria.p__Firmicutes.c__Bacilli.o__Bacillales.f__Staphylococcaceae.g__Staphylococcus	3.87522		3.56965		0.00484835
	k__Bacteria.p__Proteobacteria.c__Gammaproteobacteria.o__Pseudomonadales	3.81042		3.56989		0.0066673
	k__Bacteria.p__Proteobacteria.c__Gammaproteobacteria.o__Pseudomonadales.f__Moraxellaceae	3.81042		3.56992		0.0066673
	k__Bacteria.p__Proteobacteria.c__Gammaproteobacteria.o__Pseudomonadales.f__Moraxellaceae.g__Psychrobacter	3.80159		3.5637		0.0170427
	k__Bacteria.p__Proteobacteria.c__Gammaproteobacteria.o__Pseudomonadales.f__Moraxellaceae.g__Psychrobacter.__	3.80159		3.56362		0.0170427
	k__Bacteria.p__Firmicutes.c__Bacilli.o__Bacillales.f__Staphylococcaceae.g__Staphylococcus.__	3.72172		3.40654		0.00286687
	k__Bacteria.p__Actinobacteria.c__Actinobacteria.o__Bifidobacteriales.f__Bifidobacteriaceae.g__Bifidobacterium	3.67502		3.31735		0.0158346
	k__Bacteria.p__Actinobacteria.c__Actinobacteria.o__Actinomycetales.f__Actinomycetaceae.g__Trueperella	3.47013		3.29036		0.0470944
	k__Bacteria.p__Actinobacteria.c__Actinobacteria.o__Actinomycetales.f__Actinomycetaceae.g__Trueperella.s__	3.47013		3.29034		0.0470944
	k__Bacteria.p__Firmicutes.c__Erysipelotrichi.o__Erysipelotrichales.f__Erysipelotrichaceae.g__Catenibacterium.s__	3.46647		3.02933		0.00820088
	k__Bacteria.p__Firmicutes.c__Erysipelotrichi.o__Erysipelotrichales.f__Erysipelotrichaceae.g__Catenibacterium	3.46647		3.02933		0.00820088
	k__Bacteria.p__Actinobacteria.c__Actinobacteria.o__Bifidobacteriales.f__Bifidobacteriaceae.g__Bifidobacterium.s__	3.41384		3.17428		0.00356911
	k__Bacteria.p__Firmicutes.c__Bacilli.o__Bacillales.f__Staphylococcaceae.g__Staphylococcus.s__	3.34905		3.10066		0.0103377
	k__Bacteria.p__Actinobacteria.c__Actinobacteria.o__Bifidobacteriales.f__Bifidobacteriaceae.g__Bifidobacterium.__	3.33011		3.04485		0.0209164
	k__Bacteria.p__Firmicutes.c__Clostridia.o__Clostridiales.f___Mogibacteriaceae_	2.33133		2.87565		0.0236738
	k__Bacteria.p__Firmicutes.c__Clostridia.o__Clostridiales.f___Mogibacteriaceae_.g__Mogibacterium	2.33133		2.86901		0.0236738
	k__Bacteria.p__Firmicutes.c__Clostridia.o__Clostridiales.f___Mogibacteriaceae_.g__Mogibacterium.s__	2.33133		2.86583		0.0236738
	k__Bacteria.p__Actinobacteria.c__Coriobacteriia.o__Coriobacteriales.f__Coriobacteriaceae.g__Slackia.s__	1.82447		3.49022		0.00591625
	k__Bacteria.p__Actinobacteria.c__Coriobacteriia.o__Coriobacteriales.f__Coriobacteriaceae.g__Slackia	1.82447		3.49517		0.00591625
