# Supplementary material for: Significant Microbial Changes Are Evident in the Reproductive Tract of Pregnant Rhesus Monkeys at Mid-Gestation but Their Gut Microbiome Does Not Shift until Late Gestation
Source: Microorganisms. 2023 Jun 1;11(6):1481. doi: 10.3390/microorganisms11061481 (PMC10304935; doi:10.3390/microorganisms11061481)
Supplement: Supplementary file 1 [file microorganisms-11-01481-s001.zip › Table S3.xlsx]

## Sheet: Sheet1
	Supplementary Table S3. KEGG predictions for pathway differences in the vagina across 3 reproductive phasees
	KEGG Pathway				Cycling	Pregnant	Nursing		Test Statistic p value	p value	FDR Adjusted p
	Cellular Processes
		Cell Growth and Death			0.00552487	0.00539919	0.00545213		6.96765	0.00452808	0.0109207
		Cell Motility			0.0200611	0.0236079	0.0221493		4.64264	0.0207927	0.0400056
	Environmental Information Processing
		Signal Transduction			0.014782	0.0155028	0.015274		5.63649	0.0105594	0.024052
		Signaling Molecules and Interaction			0.0019691	0.00161746	0.00172469		13.9709	<0.001	0.00160294
	Genetic Information Processing
		Folding, Sorting and Degradation			0.0251936	0.0243579	0.0247718		8.94544	0.00143562	0.00508984
		Replication and Repair			0.0959091	0.0932768	0.094664		14.9832	<0.001	0.00160294
		Transcription			0.0276196	0.0292399	0.0284951		9.20929	0.00124239	0.00508984
		Translation			0.064105	0.0614883	0.0630772		13.3992	<0.001	0.00160294
	Metabolism
		Amino Acid Metabolism			0.0893994	0.0929566	0.0917712		12.3241	<0.001	0.00175427
			Arginine and proline metabolism		0.0106514	0.0113691	0.0110107		12.6148	<0.001	0.00306162
			Cysteine and methionine metabolism		0.00913986	0.00947693	0.0093135		5.92889	0.00871777	0.035745
			Histidine metabolism		0.00557256	0.00586351	0.00576032		7.95797	0.00250963	0.0145878
			Lysine biosynthesis		0.00724296	0.00795141	0.00761294		11.5305	<0.001	0.00420749
			Phenylalanine, tyrosine and tryptophan biosynthesis		0.00715623	0.00797318	0.00760198		8.84771	0.00151533	0.0108049
			Valine, leucine and isoleucine biosynthesis		0.00624596	0.00713602	0.00686755		16.0073	<0.001	0.00215156
		Lipid Metabolism			0.0269453	0.027547	0.0274061		5.2546	0.0136326	0.0279469
			Fatty acid biosynthesis		0.00444149	0.00471759	0.004595		6.97814	0.00449911	0.0220255
			Linoleic acid metabolism		0.000550942	0.000625189	0.000586587		8.98361	0.00140575	0.0107229
			Arachidonic acid metabolism		0.000345955	0.000304941	0.00030336		5.26805	0.0135092	0.0476453
		Glycan Biosynthesis and Metabolism			0.0224825	0.0201817	0.0202549		7.24743	0.00382033	0.0104422
			Glycosaminoglycan degradation		0.000622238	0.000426934	0.000437623		5.31176	0.0131162	0.047246
			Glycosyltransferases		0.00359374	0.00327834	0.00339826		10.6471	<0.001	0.0056811
			Lipopolysaccharide biosynthesis		0.00206058	0.00157528	0.00158418		6.26964	0.00700169	0.0318966
			Lipopolysaccharide biosynthesis proteins		0.00304981	0.00242796	0.00245007		6.99346	0.00445717	0.0220255
			N-Glycan biosynthesis		0.000250877	0.00022044	0.000226715		5.6117	0.0107341	0.0409393
			Peptidoglycan biosynthesis		0.00924007	0.0089069	0.00900461		9.09742	0.00132061	0.0105649
		Enzyme Families			0.0220262	0.0218279	0.0217487		7.38767	0.00351176	0.0102844
		Nucleotide Metabolism			0.0445168	0.042421	0.0433885		16.0248	<0.001	0.00160294
	Human Diseases
		Infectious Diseases			0.00389306	0.00366715	0.00375071		8.66223	0.00168019	0.00529907
			Tuberculosis		0.00162025	0.00158182	0.00159928		7.30801	0.00368356	0.0192665
			Pertussis		0.000192189	8.94441e-05	9.44889e-05		10.6285	<0.001	0.0056811
			Bacterial invasion of epithelial cells		1.6303e-05	6.57355e-06	1.11166e-05		10.3299	<0.001	0.00643055
		Cancers			0.00116192	0.00104459	0.00107613		9.27243	0.00120048	0.00508984
			Pathways in cancer		0.000561999	0.000514606	0.000527135		7.56797	0.00315435	0.0172438
			Renal cell carcinoma		0.000163164	0.000106638	0.000142027		11.1166	<0.001	0.00487446
			Bladder cancer		2.07173e-05	8.11778e-06	1.20387e-05		12.6312	<0.001	0.00306162
		Metabolic Diseases			0.00110955	0.00103478	0.00107		10.6248	<0.001	0.0030666
			Type I diabetes mellitus		0.000575664	0.000528799	0.00055082		8.92032	0.00145566	0.0108049
			Type II diabetes mellitus		0.000533887	0.000505984	0.000519182		9.3961	0.00112279	0.0098965
		Immune System Diseases			0.000510664	0.000435831	0.000469788		12.8019	<0.001	0.00168427
			Primary immunodeficiency		0.000510239	0.000435277	0.00046886		5.87519	0.00902783	0.0361113
		KEGG pathway analyses are shown only for statistically significant high-level function pathways and lower hierarchy pathways of interest. FDR adjustments of p values were based on complete output of KEGG analyses at Level 3 identification.
