# Supplementary material for: Significant Microbial Changes Are Evident in the Reproductive Tract of Pregnant Rhesus Monkeys at Mid-Gestation but Their Gut Microbiome Does Not Shift until Late Gestation
Source: Microorganisms. 2023 Jun 1;11(6):1481. doi: 10.3390/microorganisms11061481 (PMC10304935; doi:10.3390/microorganisms11061481)
Supplement: Supplementary file 1 [file microorganisms-11-01481-s001.zip › Table S4.xlsx]

## Sheet: Sheet1
Supplementary Table S4. LEfSe discriminant analysis of hindgut bacteria in cycling, pregnant, and nursing females from Study 1a.
		LDA Score		Statistic		p value
Cycling
	k__Bacteria.p__Bacteroidetes.c__Bacteroidia.o__Bacteroidales.f__Bacteroidaceae.g__Bacteroides.s__fragilis	4.07527		3.83325		0.000614824
	k__Bacteria.p__Actinobacteria	3.62021		3.28171		0.0484557
	k__Bacteria.p__Bacteroidetes.c__Bacteroidia.o__Bacteroidales.f__Porphyromonadaceae.g__Porphyromonas	3.0443		3.47359		0.0182987
	k__Bacteria.p__Bacteroidetes.c__Bacteroidia.o__Bacteroidales.f__Porphyromonadaceae.g__Porphyromonas.s__	3.0443		3.52993		0.0182987
	k__Bacteria.p__Actinobacteria.c__Actinobacteria.o__Actinomycetales.f__Actinomycetaceae	2.90659		3.69784		0.00246619
	k__Bacteria.p__Actinobacteria.c__Actinobacteria.o__Bifidobacteriales.f__Bifidobacteriaceae.g__Gardnerella.s__	2.84692		3.48773		0.0312227
	k__Bacteria.p__Actinobacteria.c__Actinobacteria.o__Bifidobacteriales.f__Bifidobacteriaceae.g__Gardnerella	2.84692		3.5287		0.0312227
	k__Bacteria.p__Firmicutes.c__Bacilli.o__Lactobacillales.f__Enterococcaceae.g__Enterococcus.s__	1.82805		4.25514		0.0109534
	k__Bacteria.p__Firmicutes.c__Bacilli.o__Lactobacillales.f__Enterococcaceae	1.82805		4.19936		0.0109534
	k__Bacteria.p__Firmicutes.c__Bacilli.o__Lactobacillales.f__Enterococcaceae.g__Enterococcus	1.82805		4.07214		0.0109534
Pregnancy
	k__Bacteria.p__Firmicutes.c__Clostridia.o__Clostridiales.f__Lachnospiraceae.g___Ruminococcus_	3.35865		3.18034		0.0411718
Nursing
	k__Bacteria.p__Bacteroidetes.c__Bacteroidia.o__Bacteroidales.f__Prevotellaceae	5.48366		4.78376		0.0352564
	k__Bacteria.p__Bacteroidetes.c__Bacteroidia.o__Bacteroidales.f__Prevotellaceae.g__Prevotella	5.48366		4.78376		0.0352564
	k__Bacteria.p__Bacteroidetes.c__Bacteroidia.o__Bacteroidales.f__Prevotellaceae.g__Prevotella.s__	4.69873		3.99227		0.0422624
	k__Bacteria.p__Firmicutes.c__Clostridia.o__Clostridiales.f__Ruminococcaceae.g__Faecalibacterium	4.4393		3.92383		0.0173746
	k__Bacteria.p__Firmicutes.c__Clostridia.o__Clostridiales.f__Ruminococcaceae.g__Faecalibacterium.s__prausnitzii	4.4393		3.92383		0.0173746
	k__Bacteria.p__Firmicutes.c__Erysipelotrichi.o__Erysipelotrichales.f__Erysipelotrichaceae.g__Catenibacterium.s__	4.31661		4.0379		0.00757867
	k__Bacteria.p__Firmicutes.c__Erysipelotrichi.o__Erysipelotrichales.f__Erysipelotrichaceae.g__Catenibacterium	4.31661		4.0379		0.00757867
	k__Bacteria.p__Firmicutes.c__Clostridia.o__Clostridiales.f__Lachnospiraceae.g__Butyrivibrio	3.60376		3.14536		0.0407401
	k__Bacteria.p__Firmicutes.c__Clostridia.o__Clostridiales.f__Lachnospiraceae.g__Butyrivibrio.s__	3.60376		3.14536		0.0407401
	k__Bacteria.p__Actinobacteria.c__Actinobacteria	3.36811		3.26797		0.0354968
	k__Bacteria.p__Firmicutes.c__Bacilli.o__Lactobacillales.f__Aerococcaceae.g__Facklamia	2.84411		3.4304		0.0292121
	k__Bacteria.p__Firmicutes.c__Bacilli.o__Lactobacillales.f__Aerococcaceae.g__Facklamia.s__	2.84411		3.44223		0.0292121
