# Supplementary material for: Significant Microbial Changes Are Evident in the Reproductive Tract of Pregnant Rhesus Monkeys at Mid-Gestation but Their Gut Microbiome Does Not Shift until Late Gestation
Source: Microorganisms. 2023 Jun 1;11(6):1481. doi: 10.3390/microorganisms11061481 (PMC10304935; doi:10.3390/microorganisms11061481)
Supplement: Supplementary file 1 [file microorganisms-11-01481-s001.zip › Table S5.xlsx]

## Sheet: Sheet1
	Supplementary Table S5. LEfSe discriminant analysis of gut bacteria in cycling and pregnant females from Study 2 (16SrRNA gene amplicon sequencing)
			LDA Score		Statistic		p value
	Follicular
		k__Bacteria.p__Proteobacteria.c__Gammaproteobacteria.o__Pasteurellales.f__Pasteurellaceae.g__Actinobacillus.__	2.9651		4.18968		0.046735
		k__Bacteria.p__Firmicutes.c__Clostridia.o__Clostridiales.f__Veillonellaceae.g__Anaerovibrio	3.71645		3.57239		0.0338248
		k__Bacteria.p__Firmicutes.c__Clostridia.o__Clostridiales.f__Veillonellaceae.g__Anaerovibrio.s__	3.71645		3.57239		0.0338248
	Luteal
		k__Bacteria.p__Firmicutes.c__Bacilli.o__Lactobacillales.f__Streptococcaceae	4.67963		4.21415		0.0402499
		k__Bacteria.p__Firmicutes.c__Bacilli.o__Lactobacillales.f__Streptococcaceae.g__Streptococcus.s__	4.67963		4.21415		0.0402499
		k__Bacteria.p__Firmicutes.c__Bacilli.o__Lactobacillales.f__Streptococcaceae.g__Streptococcus	4.67963		4.21415		0.0402499
		k__Bacteria.p__Bacteroidetes.c__Bacteroidia.o__Bacteroidales.f__Prevotellaceae.g__Prevotella.s__stercorea	4.61706		4.15307		0.0470697
	Pregnant
		k__Bacteria.p__Firmicutes.c__Bacilli.o__Lactobacillales.f__Lactobacillaceae.g__Lactobacillus.s__reuteri	4.48219		4.06028		0.03077
