# Supplementary material for: Significant Microbial Changes Are Evident in the Reproductive Tract of Pregnant Rhesus Monkeys at Mid-Gestation but Their Gut Microbiome Does Not Shift until Late Gestation
Source: Microorganisms. 2023 Jun 1;11(6):1481. doi: 10.3390/microorganisms11061481 (PMC10304935; doi:10.3390/microorganisms11061481)
Supplement: Supplementary file 1 [file microorganisms-11-01481-s001.zip › Table S6.xlsx]

## Sheet: Sheet1
Supplementary Table S6. LEfSe discriminant analysis of gut bacteria from cycling and pregnant females (metagenomic sequencing from Study 2)
		LDA Score		Statistic		p value
Follicular
	d__Bacteria.p__Proteobacteria	5.39019		4.80648		0.038705
	d__Bacteria.p__Proteobacteria.c__Epsilonproteobacteria	4.82623		4.40696		0.0240414
	d__Bacteria.p__Proteobacteria.c__Epsilonproteobacteria.o__Campylobacterales	4.82354		4.40616		0.0270004
	d__Bacteria.p__Proteobacteria.c__Epsilonproteobacteria.o__Campylobacterales.f__Helicobacteraceae	4.73913		4.33955		0.0286563
	d__Bacteria.p__Proteobacteria.c__Epsilonproteobacteria.o__Campylobacterales.f__Helicobacteraceae.g__Helicobacter	4.73402		4.33767		0.0286563
	d__Bacteria.p__Proteobacteria.c__Epsilonproteobacteria.o__Campylobacterales.f__Helicobacteraceae.g__Helicobacter.s__Helicobactercinaedi	4.65946		4.2978		0.0223841
	d__Bacteria.p__Proteobacteria.c__Epsilonproteobacteria.o__Campylobacterales.f__Helicobacteraceae.g__Helicobacter.s__Helicobactertyphlonius	3.05466		2.55956		0.0362088
	d__Bacteria.p__Proteobacteria.c__Gammaproteobacteria.o__Vibrionales.f__Vibrionaceae.g__Photobacterium	2.5845		2.00345		0.00807928
	d__Bacteria.p__Proteobacteria.c__Gammaproteobacteria.o__Vibrionales.f__Vibrionaceae.g__Photobacterium.s__Photobacteriumdamselae	2.31718		2.00116		0.00936446
	d__Bacteria.p__Firmicutes.c__Bacilli.o__Bacillales.f__Bacillaceae.g__Bacillus.s__Bacilluslitoralis	2.12923		2.04089		0.0220535
	d__Bacteria.p__Proteobacteria.c__Gammaproteobacteria.o__Enterobacterales.f__Enterobacteriaceae.g__CandidatusBlochmannia	2.01118		2.01337		0.0258215
	d__Bacteria.p__Proteobacteria.c__Gammaproteobacteria.o__Legionellales.f__Legionellaceae.g__Legionella.s__Legionellafallonii	1.98009		2.00396		0.0040312
	d__Bacteria.p__Bacteroidetes.c__Flavobacteriia.o__Flavobacteriales.f__Flavobacteriaceae.g__Chryseobacterium.s__Chryseobacteriumantarcticum	1.92523		2.02516		0.0146777
	d__Bacteria.p__Proteobacteria.c__Gammaproteobacteria.o__Methylococcales.f__Methylococcaceae.g__Methylomonas.s__Methylomonasdenitrificans	1.9138		2.02172		0.020841
	d__Bacteria.p__Firmicutes.c__Bacilli.o__Bacillales.f__Bacillaceae.g__Lysinibacillus.s__Lysinibacillussp_YS11	1.90775		2.09018		0.038705
	d__Bacteria.p__Proteobacteria.c__Gammaproteobacteria.o__Alteromonadales.f__Shewanellaceae.g__Shewanella.s__Shewanellaalgae	1.88515		2.09865		0.0231428
	d__Bacteria.p__Proteobacteria.c__Epsilonproteobacteria.o__Nautiliales.f__Nautiliaceae.g__Nautilia.s__Nautiliasp_PV_1	1.82418		2.02259		0.0258215
	d__Bacteria.p__Cyanobacteria.o__Chroococcales.f__Aphanothecaceae.g__Crocosphaera	1.82351		2.04986		0.0466872
	d__Bacteria.p__Cyanobacteria.o__Chroococcales.f__Aphanothecaceae.g__Crocosphaera.s__Crocosphaerasubtropica	1.82351		2.04986		0.0466872
	d__Bacteria.p__Proteobacteria.c__Epsilonproteobacteria.o__Campylobacterales.f__Campylobacteraceae.g__Arcobacter.s__Arcobactercanalis	1.81945		2.24365		0.0147214
	d__Bacteria.p__Proteobacteria.c__Gammaproteobacteria.o__Enterobacterales.f__Enterobacteriaceae.g__CandidatusHamiltonella	1.75671		2.16573		0.00844814
	d__Bacteria.p__Proteobacteria.c__Gammaproteobacteria.o__Enterobacterales.f__Enterobacteriaceae.g__CandidatusHamiltonella.s__CandidatusHamiltonelladefensa	1.75671		2.16573		0.00844814
	d__Bacteria.p__Cyanobacteria.o__Oscillatoriales.s__OscillatorialescyanobacteriumJSC_12	1.74473		2.14948		0.0108025
	d__Bacteria.p__Proteobacteria.c__Gammaproteobacteria.o__Legionellales.f__Legionellaceae.g__Legionella.s__Legionellaoakridgensis	1.74062		2.05216		0.00670993
	d__Bacteria.p__Proteobacteria.c__Alphaproteobacteria.o__Rickettsiales.f__Anaplasmataceae.g__Anaplasma	1.72783		2.10088		0.00576156
	d__Bacteria.p__Cyanobacteria.o__Nostocales.f__Nostocaceae.g__Nostoc.s__Nostocsp_PCC7107	1.66543		2.22569		0.0345867
	d__Bacteria.p__Proteobacteria.c__Gammaproteobacteria.o__Enterobacterales.f__Hafniaceae.g__Hafnia.s__Hafniaparalvei	1.66113		2.07942		0.0380426
	d__Bacteria.p__Proteobacteria.c__Gammaproteobacteria.o__Oceanospirillales.f__Kangiellaceae.g__Kangiella.s__Kangiellageojedonensis	1.61289		2.19944		0.0211283
	d__Bacteria.p__Proteobacteria.c__Gammaproteobacteria.o__Vibrionales.f__Vibrionaceae.g__Vibrio.s__Vibriorumoiensis	1.59428		2.20386		0.0237004
	d__Bacteria.s__CandidatusDependentiaebacterium_exSpumellaelongataCCAP955_1_	1.58418		2.24566		0.0130303
	d__Bacteria.p__Proteobacteria.c__Alphaproteobacteria.o__Rickettsiales.f__Anaplasmataceae.g__Anaplasma.s__Anaplasmaphagocytophilum	1.53832		2.00225		0.0345867
	d__Bacteria.p__Proteobacteria.c__Betaproteobacteria.o__Burkholderiales.f__Comamonadaceae.g__Acidovorax.s__Acidovoraxcitrulli	1.504		2.03711		0.0165038
	d__Bacteria.p__Proteobacteria.c__Gammaproteobacteria.o__Enterobacterales.f__Enterobacteriaceae.g__CandidatusBlochmannia.s__CandidatusBlochmanniavafer	1.47054		2.56932		0.0207296
	d__Bacteria.p__Bacteroidetes.c__Flavobacteriia.o__Flavobacteriales.f__Blattabacteriaceae.g__Blattabacterium.s__Blattabacteriumsp__Nauphoetacinerea_	1.42342		2.382		0.0495801
	d__Bacteria.p__Proteobacteria.c__Gammaproteobacteria.o__Enterobacterales.f__Pectobacteriaceae.g__Pectobacterium.s__Pectobacteriumwasabiae	1.29592		2.50841		0.00313017
	d__Bacteria.p__Firmicutes.c__Bacilli.o__Lactobacillales.f__Enterococcaceae.g__Enterococcus.s__Enterococcusgallinarum	1.22476		2.57095		0.0465762
	d__Bacteria.p__Proteobacteria.c__Gammaproteobacteria.o__Pseudomonadales.f__Pseudomonadaceae.g__Pseudomonas.s__Pseudomonassp_RU47	1.21352		2.55624		0.0307049
	d__Bacteria.p__Proteobacteria.c__Alphaproteobacteria.o__Rhodobacterales.f__Rhodobacteraceae.g__Leisingera.s__Leisingerasp_NJS204	1.21023		2.16597		0.0379492
	d__Bacteria.p__Thermotogae.c__Thermotogae.o__Thermotogales.f__Thermotogaceae.g__Thermotoga.s__Thermotogasp_2812B	0.832309		2.77085		0.00820692
	d__Bacteria.p__Cyanobacteria.o__Synechococcales.f__Synechococcaceae.g__Thermosynechococcus.s__Thermosynechococcuselongatus	0.76169		2.61148		0.0497628
	d__Bacteria.p__Proteobacteria.c__Gammaproteobacteria.o__Thiotrichales.f__Francisellaceae.g__Francisella.s__Francisellasp_TX077308	0.758394		2.21859		0.0456612
	d__Bacteria.p__Firmicutes.c__Bacilli.o__Bacillales.f__Bacillaceae.g__Bacillus.s__Bacillussp_Pc3	0.626754		2.83079		0.0475081
	d__Bacteria.p__Cyanobacteria.o__Synechococcales.f__Synechococcaceae.g__Synechococcus.s__Synechococcussp_PCC8807	0.607898		2.97107		0.0170493
	d__Bacteria.p__Proteobacteria.c__Gammaproteobacteria.o__Vibrionales.f__Vibrionaceae.g__Vibrio.s__Vibriosp_THAF191d	0.513947		2.9198		0.0217324
Luteal
	d__Bacteria.p__Firmicutes.c__Bacilli.o__Lactobacillales.f__Streptococcaceae	4.67458		4.10651		0.0435983
	d__Bacteria.p__Firmicutes.c__Bacilli.o__Lactobacillales.f__Lactobacillaceae.g__Lactobacillus.s__Lactobacillusmurinus	3.61373		3.21137		0.0465762
	d__Bacteria.p__Firmicutes.c__Bacilli.o__Lactobacillales.f__Streptococcaceae.g__Streptococcus.s__Streptococcusinfantarius	3.58287		3.18768		0.0296983
	d__Bacteria.p__Bacteroidetes.c__Flavobacteriia.o__Flavobacteriales.f__Flavobacteriaceae.g__Chryseobacterium	3.57855		2.82901		0.0466872
	d__Bacteria.p__Firmicutes.c__Bacilli.o__Lactobacillales.f__Streptococcaceae.g__Streptococcus.s__Streptococcuslutetiensis	3.57178		3.17153		0.0246207
	d__Bacteria.p__Bacteroidetes.c__Flavobacteriia.o__Flavobacteriales.f__Flavobacteriaceae.g__Flavobacterium	3.55541		2.82483		0.0399931
	d__Bacteria.p__Proteobacteria.c__Gammaproteobacteria.o__Vibrionales.f__Vibrionaceae	3.5215		2.72782		0.0284524
	d__Bacteria.p__Proteobacteria.c__Gammaproteobacteria.o__Vibrionales	3.5215		2.72782		0.0284524
	d__Bacteria.p__Proteobacteria.c__Gammaproteobacteria.o__Pseudomonadales.f__Moraxellaceae	3.47359		2.74961		0.0180129
	d__Bacteria.p__Proteobacteria.c__Gammaproteobacteria.o__Vibrionales.f__Vibrionaceae.g__Vibrio	3.40349		2.62889		0.0495801
	d__Bacteria.p__Proteobacteria.c__Betaproteobacteria.o__Neisseriales.f__Neisseriaceae	3.36654		2.78203		0.0338736
	d__Bacteria.p__Proteobacteria.c__Gammaproteobacteria.o__Pseudomonadales.f__Moraxellaceae.g__Acinetobacter	3.36011		2.6904		0.0110628
	d__Bacteria.p__Firmicutes.c__Bacilli.o__Lactobacillales.f__Enterococcaceae	3.35946		2.52305		0.0300718
	d__Bacteria.p__Firmicutes.c__Bacilli.o__Lactobacillales.f__Streptococcaceae.g__Lactococcus	3.3365		2.83798		0.0270004
	d__Bacteria.p__Proteobacteria.c__Betaproteobacteria.o__Neisseriales.f__Neisseriaceae.g__Neisseria	3.26738		2.73471		0.0213432
	d__Bacteria.p__Proteobacteria.c__Deltaproteobacteria.o__Desulfobacterales	3.2256		2.54711		0.03859
	d__Bacteria.p__Proteobacteria.c__Epsilonproteobacteria.o__Campylobacterales.f__Campylobacteraceae.g__Arcobacter	3.2147		2.49597		0.0338736
	d__Bacteria.p__Firmicutes.c__Bacilli.o__Lactobacillales.f__Enterococcaceae.g__Enterococcus	3.21226		2.40673		0.0182395
	d__Bacteria.p__Proteobacteria.c__Deltaproteobacteria.o__Desulfobacterales.f__Desulfobacteraceae	3.13361		2.49909		0.03859
	d__Bacteria.p__Proteobacteria.c__Gammaproteobacteria.o__Legionellales	3.10111		2.40961		0.0100578
	d__Bacteria.p__Cyanobacteria.o__Nostocales.f__Nostocaceae	3.07104		2.3268		0.0468263
	d__Bacteria.p__Proteobacteria.c__Gammaproteobacteria.o__Legionellales.f__Legionellaceae	3.04142		2.35013		0.0167313
	d__Bacteria.p__Cyanobacteria.o__Chroococcales	3.02644		2.26047		0.0199073
	d__Bacteria.p__Proteobacteria.c__Gammaproteobacteria.o__Alteromonadales.f__Pseudoalteromonadaceae.g__Pseudoalteromonas	3.01075		2.25131		0.0405927
	d__Bacteria.p__Proteobacteria.c__Gammaproteobacteria.o__Alteromonadales.f__Pseudoalteromonadaceae	3.01075		2.25131		0.0405927
	d__Bacteria.p__Bacteroidetes.c__Flavobacteriia.o__Flavobacteriales.f__Flavobacteriaceae.g__Polaribacter	2.99964		2.22769		0.0277334
	d__Bacteria.p__Proteobacteria.c__Gammaproteobacteria.o__Legionellales.f__Legionellaceae.g__Legionella	2.99082		2.29389		0.018757
	d__Bacteria.p__Cyanobacteria.o__Nostocales.f__Nostocaceae.g__Nostoc	2.95447		2.20614		0.0468263
	d__Bacteria.p__Firmicutes.c__Bacilli.o__Lactobacillales.f__Streptococcaceae.g__Streptococcus.s__Streptococcusgallolyticus	2.86572		2.41406		0.0133443
	d__Bacteria.p__Firmicutes.c__Bacilli.o__Lactobacillales.f__Streptococcaceae.g__Streptococcus.s__Streptococcuspasteurianus	2.85847		2.34612		0.02734
	d__Bacteria.p__Proteobacteria.c__Alphaproteobacteria.o__Rhodobacterales.f__Rhodobacteraceae.g__Paracoccus	2.84752		2.21045		0.0231428
	d__Bacteria.p__Proteobacteria.c__Gammaproteobacteria.o__Thiotrichales.f__Francisellaceae	2.83567		2.12099		0.0307049
	d__Bacteria.p__Proteobacteria.c__Gammaproteobacteria.o__Thiotrichales.f__Francisellaceae.g__Francisella	2.80055		2.08456		0.0240414
	d__Bacteria.p__Firmicutes.c__Bacilli.o__Lactobacillales.f__Streptococcaceae.g__Streptococcus.s__Streptococcussuis	2.75346		2.14965		0.0375924
	d__Bacteria.p__Bacteroidetes.c__Flavobacteriia.o__Flavobacteriales.f__Flavobacteriaceae.g__Elizabethkingia	2.74096		2.03045		0.0372583
	d__Bacteria.p__Spirochaetes.c__Spirochaetia.o__Spirochaetales.f__Borreliaceae	2.68585		2.01385		0.029929
	d__Bacteria.p__Proteobacteria.c__Gammaproteobacteria.o__Pseudomonadales.f__Moraxellaceae.g__Acinetobacter.s__Acinetobacterbaumannii	2.65585		2.20929		0.0195783
	d__Bacteria.p__Firmicutes.c__Bacilli.o__Lactobacillales.f__Streptococcaceae.g__Streptococcus.s__Streptococcusthermophilus	2.54925		2.02129		0.0466872
	d__Bacteria.p__Firmicutes.c__Bacilli.o__Lactobacillales.f__Streptococcaceae.g__Streptococcus.s__Streptococcusdysgalactiae	2.48782		2.08056		0.0152476
	d__Bacteria.p__Firmicutes.c__Bacilli.o__Lactobacillales.f__Lactobacillaceae.g__Lactobacillus.s__Lactobacillushordei	2.48542		2.05123		0.0439893
	d__Bacteria.p__Proteobacteria.c__Gammaproteobacteria.o__Legionellales.f__Coxiellaceae	2.20975		2.0396		0.011222
	d__Bacteria.p__Firmicutes.c__Bacilli.o__Bacillales.f__Bacillaceae.g__Bacillus.s__Bacilluscellulosilyticus	2.16449		2.06737		0.00432968
	d__Bacteria.p__Bacteroidetes.c__Flavobacteriia.o__Flavobacteriales.f__Flavobacteriaceae.g__Lutibacter.s__Lutibacterprofundi	2.14414		2.02575		0.0173396
	d__Bacteria.p__Bacteroidetes.c__Flavobacteriia.o__Flavobacteriales.f__Flavobacteriaceae.g__Algibacter	2.13575		2.02275		0.00486256
	d__Bacteria.p__Bacteroidetes.c__Flavobacteriia.o__Flavobacteriales.f__Flavobacteriaceae.g__Algibacter.s__Algibacteralginicilyticus	2.13575		2.02275		0.00486256
	d__Bacteria.p__Proteobacteria.c__Gammaproteobacteria.o__Pseudomonadales.f__Moraxellaceae.g__Acinetobacter.s__Acinetobacternosocomialis	2.0502		2.09021		0.0160389
	d__Bacteria.p__Bacteroidetes.c__Flavobacteriia.o__Flavobacteriales.f__Flavobacteriaceae.g__Polaribacter.s__Polaribactersp_KT25b	2.00597		2.10036		0.0468263
	d__Bacteria.p__Bacteroidetes.c__Flavobacteriia.o__Flavobacteriales.f__Flavobacteriaceae.g__Flavobacterium.s__Flavobacteriumfaecale	2.00375		2.01133		0.0481835
	d__Bacteria.p__Bacteroidetes.c__Flavobacteriia.o__Flavobacteriales.f__Flavobacteriaceae.g__Chryseobacterium.s__Chryseobacteriumsp_IHBB17019	1.98263		2.03048		0.0433653
	d__Bacteria.p__Bacteroidetes.c__Flavobacteriia.o__Flavobacteriales.f__Flavobacteriaceae.g__Flavobacterium.s__Flavobacteriumnitrogenifigens	1.969		2.1685		0.0285882
	d__Bacteria.p__Proteobacteria.c__Gammaproteobacteria.o__Enterobacterales.f__Enterobacteriaceae.g__Citrobacter.s__Citrobacterfreundii	1.95999		2.01707		0.0149332
	d__Bacteria.p__Firmicutes.c__Bacilli.o__Bacillales.f__Staphylococcaceae.g__Staphylococcus.s__Staphylococcuscaprae	1.95521		2.07401		0.0452642
	d__Bacteria.p__Proteobacteria.c__Gammaproteobacteria.o__Cellvibrionales.f__Cellvibrionaceae.g__Agarilytica	1.95101		2.06616		0.00703718
	d__Bacteria.p__Proteobacteria.c__Gammaproteobacteria.o__Cellvibrionales.f__Cellvibrionaceae.g__Agarilytica.s__Agarilyticarhodophyticola	1.95101		2.06616		0.00703718
	d__Bacteria.p__Cyanobacteria.o__Pleurocapsales.f__Dermocarpellaceae.g__Stanieria.s__Stanieriasp_NIES_3757	1.94514		2.04743		0.0300718
	d__Bacteria.p__Firmicutes.c__Bacilli.o__Lactobacillales.f__Lactobacillaceae.g__Lactobacillus.s__Lactobacillusacidipiscis	1.93522		2.13586		0.014504
	d__Bacteria.p__Proteobacteria.c__Gammaproteobacteria.o__Chromatiales.f__Chromatiaceae.g__Rheinheimera	1.93106		2.01533		0.0185019
	d__Bacteria.p__Firmicutes.c__Bacilli.o__Lactobacillales.f__Streptococcaceae.g__Streptococcus.s__Streptococcusintermedius	1.92987		2.17344		0.0029283
	d__Bacteria.p__Cyanobacteria.o__Nostocales.f__Nostocaceae.g__Cylindrospermum	1.89724		2.05189		0.00792213
	d__Bacteria.p__Cyanobacteria.o__Nostocales.f__Nostocaceae.g__Cylindrospermum.s__Cylindrospermumstagnale	1.89724		2.05189		0.00792213
	d__Bacteria.p__Proteobacteria.c__Gammaproteobacteria.o__Vibrionales.f__Vibrionaceae.g__Vibrio.s__Vibrionigripulchritudo	1.8957		2.07298		0.0272101
	d__Bacteria.p__Proteobacteria.c__Gammaproteobacteria.o__Pseudomonadales.f__Moraxellaceae.g__Acinetobacter.s__Acinetobacterwuhouensis	1.87805		2.02843		0.0180129
	d__Bacteria.p__Firmicutes.c__Bacilli.o__Lactobacillales.f__Lactobacillaceae.g__Lactobacillus.s__Lactobacillusmali	1.86794		2.16898		0.0307049
	d__Bacteria.p__Proteobacteria.c__Gammaproteobacteria.o__Alteromonadales.f__Psychromonadaceae.g__Psychromonas.s__Psychromonassp_CNPT3	1.86757		2.02839		0.0277334
	d__Bacteria.p__Tenericutes.c__Mollicutes.o__Entomoplasmatales.f__Spiroplasmataceae.g__Spiroplasma.s__Spiroplasmahelicoides	1.86456		2.2221		0.00624737
	d__Bacteria.p__Proteobacteria.c__Alphaproteobacteria.o__Rickettsiales.f__CandidatusMidichloriaceae	1.83564		2.04971		0.0063034
	d__Bacteria.p__Proteobacteria.c__Gammaproteobacteria.o__Alteromonadales.f__Shewanellaceae.g__Shewanella.s__Shewanellapiezotolerans	1.83061		2.1697		0.0185019
	d__Bacteria.p__Tenericutes.c__Mollicutes.o__Mycoplasmatales.f__Mycoplasmataceae.g__Mycoplasma.s__Mycoplasmayeatsii	1.82099		2.02242		0.0300718
	d__Bacteria.p__Proteobacteria.c__Epsilonproteobacteria.o__Campylobacterales.f__Campylobacteraceae.g__Arcobacter.s__Arcobacterthereius	1.81678		2.01542		0.0390754
	d__Bacteria.p__Cyanobacteria.o__Nostocales.f__Nostocaceae.g__Nostoc.s__Nostocflagelliforme	1.79409		2.18477		0.00677011
	d__Bacteria.p__Cyanobacteria.o__Nostocales.f__Calotrichaceae.g__Calothrix.s__Calothrixsp_NIES_2100	1.76501		2.1387		0.0372583
	d__Bacteria.p__Proteobacteria.c__Alphaproteobacteria.o__Holosporales.f__Caedimonadaceae.g__CandidatusNucleicultrix	1.7632		2.17507		0.0495801
	d__Bacteria.p__Proteobacteria.c__Alphaproteobacteria.o__Holosporales.f__Caedimonadaceae.g__CandidatusNucleicultrix.s__CandidatusNucleicultrixamoebiphila	1.7632		2.17507		0.0495801
	d__Bacteria.p__Proteobacteria.c__Alphaproteobacteria.o__Holosporales.f__Caedimonadaceae	1.7632		2.17507		0.0495801
	d__Bacteria.p__Proteobacteria.c__Gammaproteobacteria.o__Legionellales.f__Legionellaceae.g__Legionella.s__Legionellahackeliae	1.75924		2.14936		0.0223841
	d__Bacteria.p__Cyanobacteria.o__Nostocales.f__Nostocaceae.g__Nostoc.s__Nostoccarneum	1.75766		2.10168		0.0100279
	d__Bacteria.p__Proteobacteria.c__Gammaproteobacteria.o__Alteromonadales.f__Colwelliaceae.g__Colwellia.s__Colwelliasp_PAMC21821	1.75315		2.1966		0.0124614
	d__Bacteria.p__Proteobacteria.c__Gammaproteobacteria.o__Pseudomonadales.f__Moraxellaceae.g__Acinetobacter.s__Acinetobacterequi	1.75183		2.1332		0.0369051
	d__Bacteria.p__Planctomycetes.s__PlanctomycetesbacteriumEnr17	1.74972		2.22898		0.0182395
	d__Bacteria.p__Proteobacteria.c__Gammaproteobacteria.o__Xanthomonadales.f__Xanthomonadaceae.g__Xylella.s__Xylellafastidiosa	1.74394		2.15129		0.0109775
	d__Bacteria.p__Proteobacteria.c__Gammaproteobacteria.o__Alteromonadales.f__Shewanellaceae.g__Shewanella.s__Shewanellalivingstonensis	1.73987		2.16891		0.0363817
	d__Bacteria.p__Proteobacteria.c__Gammaproteobacteria.o__Legionellales.f__Legionellaceae.g__Legionella.s__Legionellacherrii	1.7367		2.25906		0.0155779
	d__Bacteria.p__Actinobacteria.c__Actinobacteria.o__Pseudonocardiales.f__Pseudonocardiaceae.g__Pseudonocardia.s__Pseudonocardiasp_AL041005_10	1.71668		2.13089		0.0130071
	d__Bacteria.p__Tenericutes.c__Mollicutes.o__Mycoplasmatales.f__Mycoplasmataceae.g__Mycoplasma.s__Mycoplasmacanis	1.71404		2.04246		0.0253796
	d__Bacteria.p__Firmicutes.c__Bacilli.o__Lactobacillales.f__Streptococcaceae.g__Streptococcus.s__Streptococcuspseudopneumoniae	1.71006		2.14633		0.0172264
	d__Bacteria.p__Proteobacteria.c__Gammaproteobacteria.o__Oceanospirillales.f__Oceanospirillaceae.g__Marinomonas.s__Marinomonassp_MWYL1	1.70568		2.03986		0.0165038
	d__Bacteria.p__Firmicutes.c__Bacilli.o__Lactobacillales.f__Streptococcaceae.g__Streptococcus.s__Streptococcussp_oraltaxon431	1.70477		2.23079		0.018679
	d__Bacteria.p__Firmicutes.c__Bacilli.o__Lactobacillales.f__Streptococcaceae.g__Streptococcus.s__Streptococcushimalayensis	1.70419		2.04119		0.0240414
	d__Bacteria.p__Proteobacteria.c__Gammaproteobacteria.o__Alteromonadales.f__Shewanellaceae.g__Parashewanella.s__Parashewanellaspongiae	1.70134		2.26329		0.0119885
	d__Bacteria.p__Tenericutes.c__Mollicutes.o__Entomoplasmatales.f__Spiroplasmataceae.g__Spiroplasma.s__Spiroplasmadiminutum	1.69455		2.00174		0.0363817
	d__Bacteria.p__Cyanobacteria.s__cyanobacteriumendosymbiontofEpithemiaturgida	1.68977		2.02056		0.0190382
	d__Bacteria.p__Proteobacteria.c__Betaproteobacteria.g__CandidatusKinetoplastibacterium.s__CandidatusKinetoplastibacteriumdesouzaii	1.68946		2.18604		0.0180129
	d__Bacteria.p__Proteobacteria.c__Gammaproteobacteria.o__Alteromonadales.f__Shewanellaceae.g__Shewanella.s__Shewanelladenitrificans	1.6815		2.25794		0.0338736
	d__Bacteria.p__Proteobacteria.c__Gammaproteobacteria.o__Alteromonadales.f__Alteromonadaceae.g__Marinobacter.s__Marinobactersp_NP_4_2019_	1.66575		2.4003		0.00655206
	d__Bacteria.p__Planctomycetes.c__Planctomycetia.o__Planctomycetales.f__Planctomycetaceae.g__Pirellula.s__Pirellulasp_SH_Sr6A	1.66516		2.21514		0.0237994
	d__Bacteria.p__Proteobacteria.c__Gammaproteobacteria.o__Legionellales.f__Legionellaceae.g__Legionella.s__Legionellaclemsonensis	1.65986		2.39405		0.00809372
	d__Bacteria.p__Proteobacteria.c__Gammaproteobacteria.o__Alteromonadales.f__Shewanellaceae.g__Shewanella.s__Shewanellawoodyi	1.65602		2.27685		0.0107001
	d__Bacteria.p__Actinobacteria.c__Actinobacteria.o__Propionibacteriales.f__Nocardioidaceae.g__Nocardioides.s__Nocardioidessp_dk884	1.65481		2.00126		0.0194043
	d__Bacteria.p__Proteobacteria.c__Betaproteobacteria.o__Nitrosomonadales.f__Nitrosomonadaceae.g__Nitrosomonas.s__Nitrosomonasureae	1.65302		2.287		0.0294869
	d__Bacteria.p__Spirochaetes.c__Spirochaetia.o__Leptospirales.f__Leptospiraceae.g__Leptospira.s__Leptospiraweilii	1.64868		2.11889		0.0254552
	d__Bacteria.p__Proteobacteria.c__Gammaproteobacteria.o__Legionellales.f__Legionellaceae.g__Legionella.s__Legionellaspiritensis	1.64137		2.07053		0.0211283
	d__Bacteria.p__Proteobacteria.c__Gammaproteobacteria.o__Enterobacterales.f__Enterobacteriaceae.g__CandidatusRiesia	1.63088		2.16406		0.0167313
	d__Bacteria.p__Proteobacteria.c__Alphaproteobacteria.o__Rhizobiales.g__CandidatusHodgkinia	1.62919		2.07699		0.0260686
	d__Bacteria.p__Proteobacteria.c__Alphaproteobacteria.o__Rhizobiales.g__CandidatusHodgkinia.s__CandidatusHodgkiniacicadicola	1.62919		2.07699		0.0260686
	d__Bacteria.p__Proteobacteria.c__Gammaproteobacteria.o__Thiotrichales.f__Francisellaceae.g__Francisella.s__Francisellahispaniensis	1.62872		2.32061		0.0388898
	d__Bacteria.p__Actinobacteria.c__Actinobacteria.o__Corynebacteriales.f__Nocardiaceae.g__Rhodococcus.s__Rhodococcusruber	1.62113		2.07338		0.01959
	d__Bacteria.p__Chlamydiae.c__Chlamydiia.o__Chlamydiales.f__Chlamydiaceae.g__Chlamydia.s__Chlamydiapecorum	1.61448		2.26433		0.00128558
	d__Bacteria.p__Proteobacteria.c__Alphaproteobacteria.o__Rhodobacterales.f__Rhodobacteraceae.g__Haematobacter	1.60406		2.15225		0.0180666
	d__Bacteria.p__Proteobacteria.c__Alphaproteobacteria.o__Rhodobacterales.f__Rhodobacteraceae.g__Haematobacter.s__Haematobactermassiliensis	1.60406		2.15225		0.0180666
	d__Bacteria.p__Proteobacteria.c__Alphaproteobacteria.o__Rhodospirillales.f__Rhodospirillaceae.g__Azospirillum.s__Azospirillumhumicireducens	1.60122		2.13396		0.0186679
	d__Bacteria.p__Tenericutes.c__Mollicutes.o__Mycoplasmatales.f__Mycoplasmataceae.g__Mycoplasma.s__Mycoplasmacloacale	1.59938		2.10047		0.0400169
	d__Bacteria.p__Proteobacteria.c__Gammaproteobacteria.o__Legionellales.f__Coxiellaceae.g__Rickettsiella.s__CandidatusRickettsiellaviridis	1.59885		2.29469		0.00720246
	d__Bacteria.p__Proteobacteria.c__Gammaproteobacteria.o__Legionellales.f__Coxiellaceae.g__Rickettsiella	1.59885		2.29469		0.00720246
	d__Bacteria.p__Proteobacteria.c__Gammaproteobacteria.s__Bathymodiolusseptemdierumthioautotrophicgillsymbiont	1.58849		2.19447		0.0332147
	d__Bacteria.p__Firmicutes.c__Clostridia.o__Thermoanaerobacterales.f__ThermoanaerobacteralesFamilyIII_IncertaeSedis.g__Caldicellulosiruptor.s__Caldicellulosiruptorhydrothermalis	1.58458		2.10707		0.0449421
	d__Bacteria.p__Actinobacteria.c__Actinobacteria.o__Corynebacteriales.f__Gordoniaceae.g__Gordonia.s__Gordoniaiterans	1.58089		2.29411		0.0359297
	d__Bacteria.p__Proteobacteria.c__Alphaproteobacteria.o__Rhizobiales.f__Bartonellaceae.g__Bartonella.s__Bartonellabirtlesii	1.57007		2.07334		0.0318972
	d__Bacteria.p__Tenericutes.c__Mollicutes.o__Mycoplasmatales.f__Mycoplasmataceae.g__Mycoplasma.s__Mycoplasmacolumbinum	1.56749		2.19099		0.0155779
	d__Bacteria.p__Tenericutes.c__Mollicutes.o__Mycoplasmatales.f__Mycoplasmataceae.g__Mycoplasma.s__Mycoplasmahyorhinis	1.56624		2.27548		0.0322792
	d__Bacteria.p__Cyanobacteria.o__Nostocales.f__Aphanizomenonaceae.g__Dolichospermum.s__Dolichospermumsp_UHCC0315A	1.56462		2.08569		0.0180129
	d__Bacteria.p__Actinobacteria.c__Actinobacteria.o__Corynebacteriales.f__Mycobacteriaceae.g__Hoyosella.s__Hoyosellasubflava	1.56447		2.39086		0.0381333
	d__Bacteria.p__Actinobacteria.c__Actinobacteria.o__Corynebacteriales.f__Mycobacteriaceae.g__Hoyosella	1.56447		2.39086		0.0381333
	d__Bacteria.p__Actinobacteria.c__Actinobacteria.o__Streptomycetales.f__Streptomycetaceae.g__Streptomyces.s__Streptomycescollinus	1.55165		2.06039		0.0380426
	d__Bacteria.p__Actinobacteria.c__Actinobacteria.o__Corynebacteriales.f__Gordoniaceae.g__Gordonia.s__Gordoniaterrae	1.5495		2.10508		0.0305045
	d__Bacteria.p__Deinococcus_Thermus.c__Deinococci.o__Deinococcales.f__Deinococcaceae.g__Deinococcus.s__Deinococcusswuensis	1.54913		2.18008		0.0237994
	d__Bacteria.p__Proteobacteria.c__Gammaproteobacteria.o__Enterobacterales.f__Yersiniaceae.g__Yersinia.s__Yersiniapseudotuberculosis	1.5489		2.05685		0.0130303
	d__Bacteria.p__Proteobacteria.c__Gammaproteobacteria.o__Legionellales.f__Legionellaceae.g__Legionella.s__Legionellaadelaidensis	1.54069		2.36036		0.0474718
	d__Bacteria.p__Proteobacteria.c__Gammaproteobacteria.o__Pseudomonadales.f__Pseudomonadaceae.g__Pseudomonas.s__Pseudomonassp_02C26	1.54047		2.09613		0.0179701
	d__Bacteria.p__Proteobacteria.c__Gammaproteobacteria.o__Vibrionales.f__Vibrionaceae.g__Vibrio.s__Vibriohyugaensis	1.53097		2.00601		0.0454803
	d__Bacteria.p__Proteobacteria.c__Alphaproteobacteria.o__Rhodospirillales.f__Acetobacteraceae.g__Roseomonas.s__Roseomonasgilardii	1.52641		2.10093		0.0235878
	d__Bacteria.p__Actinobacteria.c__Actinobacteria.o__Micrococcales.f__Micrococcaceae.g__Renibacterium	1.52635		2.0694		0.00513933
	d__Bacteria.p__Actinobacteria.c__Actinobacteria.o__Micrococcales.f__Micrococcaceae.g__Renibacterium.s__Renibacteriumsalmoninarum	1.52635		2.0694		0.00513933
	d__Bacteria.p__Proteobacteria.c__Alphaproteobacteria.o__Rhodospirillales.f__Acetobacteraceae.g__Acetobacter.s__Acetobacterpersici	1.526		2.34937		0.0063979
	d__Bacteria.p__Proteobacteria.c__Gammaproteobacteria.o__Pseudomonadales.f__Pseudomonadaceae.g__Pseudomonas.s__Pseudomonasrhizosphaerae	1.52506		2.05108		0.03859
	d__Bacteria.p__Thermodesulfobacteria.c__Thermodesulfobacteria.o__Thermodesulfobacteriales.f__Thermodesulfobacteriaceae.g__Thermodesulfobacterium.s__Thermodesulfobacteriumsp_TA1	1.51685		2.14812		0.0355257
	d__Bacteria.p__Actinobacteria.c__Actinobacteria.o__Corynebacteriales.f__Corynebacteriaceae.g__Corynebacterium.s__Corynebacteriumphocae	1.51448		2.03067		0.0484135
	d__Bacteria.p__Bacteroidetes.c__Flavobacteriia.o__Flavobacteriales.f__Flavobacteriaceae.g__Polaribacter.s__Polaribactersp_KT15	1.51238		2.19349		0.0355257
	d__Bacteria.p__Actinobacteria.c__Actinobacteria.o__Corynebacteriales.f__Mycobacteriaceae.g__Mycolicibacter.s__Mycolicibacterterrae	1.50831		2.05478		0.0190382
	d__Bacteria.p__Proteobacteria.c__Gammaproteobacteria.o__Enterobacterales.f__Enterobacteriaceae.g__Enterobacter.s__Enterobacterbugandensis	1.50592		2.37117		0.0390754
	d__Bacteria.p__Proteobacteria.c__Gammaproteobacteria.o__Enterobacterales.f__Enterobacteriaceae.s__secondaryendosymbiontofHeteropsyllacubana	1.50582		2.37071		0.0297868
	d__Bacteria.p__Bacteroidetes.c__Flavobacteriia.o__Flavobacteriales.f__Flavobacteriaceae.g__Dokdonia.s__Dokdoniasp_MED134	1.50404		2.40913		0.0140285
	d__Bacteria.p__Proteobacteria.c__Gammaproteobacteria.o__Pseudomonadales.f__Pseudomonadaceae.g__Pseudomonas.s__Pseudomonasreinekei	1.49242		2.22567		0.0466872
	d__Bacteria.p__Planctomycetes.s__PlanctomycetesbacteriumPan153	1.48128		2.2671		0.0495801
	d__Bacteria.p__Proteobacteria.c__Gammaproteobacteria.o__Pseudomonadales.f__Pseudomonadaceae.g__Pseudomonas.s__Pseudomonassp_S09G359	1.47708		2.31311		0.00536437
	d__Bacteria.p__Actinobacteria.c__Actinobacteria.o__Micrococcales.f__Microbacteriaceae.g__Agromyces.s__Agromycessp_MF30_A	1.47597		2.10302		0.0296276
	d__Bacteria.p__Proteobacteria.c__Gammaproteobacteria.o__Chromatiales.f__Chromatiaceae.g__Rheinheimera.s__Rheinheimerasp_D18	1.4697		2.46356		0.0126031
	d__Bacteria.p__Proteobacteria.c__Alphaproteobacteria.o__Rhizobiales.f__Beijerinckiaceae.g__Methylocella.s__Methylocellatundrae	1.46473		2.13703		0.0351889
	d__Bacteria.p__Planctomycetes.c__Planctomycetia.o__Planctomycetales.f__Planctomycetaceae.g__Planctopirus.s__Planctopirusephydatiae	1.46418		2.2457		0.03859
	d__Bacteria.p__Proteobacteria.c__Gammaproteobacteria.o__Pseudomonadales.f__Moraxellaceae.g__Psychrobacter.s__Psychrobacterurativorans	1.45597		2.2471		0.0424459
	d__Bacteria.p__Actinobacteria.c__Actinobacteria.o__Micrococcales.f__Microbacteriaceae.g__Agromyces.s__Agromycessp_LHK192	1.44972		2.01803		0.0307049
	d__Bacteria.p__Proteobacteria.c__Alphaproteobacteria.o__Rhodobacterales.f__Rhodobacteraceae.g__Phaeobacter.s__Phaeobacterpiscinae	1.44743		2.26825		0.0495801
	d__Bacteria.p__Proteobacteria.c__Gammaproteobacteria.o__Enterobacterales.f__Enterobacteriaceae.g__Enterobacter.s__Enterobacterasburiae	1.4341		2.31481		0.0128206
	d__Bacteria.p__Proteobacteria.c__Gammaproteobacteria.o__Pseudomonadales.f__Pseudomonadaceae.g__Pseudomonas.s__Pseudomonasalkylphenolica	1.43106		2.48116		0.012161
	d__Bacteria.p__Actinobacteria.c__Actinobacteria.o__Corynebacteriales.f__Mycobacteriaceae.g__Mycobacteroides.s__Mycobacteroidessalmoniphilum	1.42525		2.20084		0.00549363
	d__Bacteria.p__Firmicutes.c__Clostridia.o__Thermoanaerobacterales.f__ThermoanaerobacteralesFamilyIII_IncertaeSedis.g__Caldicellulosiruptor.s__Caldicellulosiruptorbescii	1.41794		2.20616		0.0223841
	d__Bacteria.p__Proteobacteria.c__Alphaproteobacteria.o__Rhizobiales.f__Bradyrhizobiaceae.g__Bradyrhizobium.s__Bradyrhizobiumbetae	1.4151		2.13906		0.00823465
	d__Bacteria.p__Proteobacteria.c__Alphaproteobacteria.o__Rickettsiales.f__CandidatusMidichloriaceae.g__CandidatusFokinia.s__CandidatusFokiniasolitaria	1.41403		2.30685		0.0305045
	d__Bacteria.p__Proteobacteria.c__Alphaproteobacteria.o__Rickettsiales.f__CandidatusMidichloriaceae.g__CandidatusFokinia	1.41403		2.30685		0.0305045
	d__Bacteria.p__Firmicutes.c__Clostridia.o__Thermoanaerobacterales.f__Thermoanaerobacteraceae.g__Thermoanaerobacter.s__Thermoanaerobacteritalicus	1.38977		2.25576		0.0303415
	d__Bacteria.p__Actinobacteria.c__Actinobacteria.o__Micrococcales.f__Micrococcaceae.g__Kocuria.s__Kocuriaindica	1.38474		2.02771		0.045076
	d__Bacteria.p__Firmicutes.c__Bacilli.o__Lactobacillales.f__Streptococcaceae.g__Streptococcus.s__Streptococcusconstellatus	1.38435		2.30524		0.0307489
	d__Bacteria.p__Proteobacteria.c__Gammaproteobacteria.o__Pseudomonadales.f__Pseudomonadaceae.g__Pseudomonas.s__CandidatusPseudomonasadelgestsugas	1.38128		2.16499		0.0381333
	d__Bacteria.p__Proteobacteria.c__Gammaproteobacteria.o__Pseudomonadales.f__Pseudomonadaceae.g__Pseudomonas.s__Pseudomonassp_LG1E9	1.36697		2.35898		0.0293643
	d__Bacteria.p__Tenericutes.c__Mollicutes.o__Entomoplasmatales.f__Spiroplasmataceae.g__Spiroplasma.s__Spiroplasmaphoeniceum	1.36327		2.15637		0.00854931
	d__Bacteria.p__Proteobacteria.c__Gammaproteobacteria.o__Xanthomonadales.f__Xanthomonadaceae.g__Xanthomonas.s__Xanthomonasalbilineans	1.36058		2.43716		0.034361
	d__Bacteria.p__Proteobacteria.c__Alphaproteobacteria.o__Rhodospirillales.f__Acetobacteraceae.g__Acetobacter.s__Acetobactersenegalensis	1.3573		2.16976		0.0139701
	d__Bacteria.p__Proteobacteria.c__Gammaproteobacteria.o__Pseudomonadales.f__Pseudomonadaceae.g__Pseudomonas.s__Pseudomonaspoae	1.3543		2.32102		0.0338736
	d__Bacteria.p__Firmicutes.c__Bacilli.o__Lactobacillales.f__Streptococcaceae.g__Streptococcus.s__Streptococcussp_I_P16	1.33809		2.1383		0.0262807
	d__Bacteria.p__Proteobacteria.c__Gammaproteobacteria.o__Alteromonadales.f__Pseudoalteromonadaceae.g__Pseudoalteromonas.s__Pseudoalteromonassp_THAF3	1.33787		2.3067		0.0056755
	d__Bacteria.p__Proteobacteria.c__Gammaproteobacteria.o__Pseudomonadales.f__Pseudomonadaceae.g__Pseudomonas.s__Pseudomonassp_LTJR_52	1.33707		2.39284		0.0160389
	d__Bacteria.p__Proteobacteria.c__Alphaproteobacteria.o__Rhizobiales.f__Rhizobiaceae.g__Rhizobium.s__Rhizobiumflavum	1.33091		2.51875		0.0169821
	d__Bacteria.p__Proteobacteria.c__Betaproteobacteria.o__Neisseriales.f__Neisseriaceae.g__Neisseria.s__Neisseriacinerea	1.32089		2.58233		0.0225339
	d__Bacteria.p__Proteobacteria.c__Gammaproteobacteria.o__Pseudomonadales.f__Moraxellaceae.g__Acinetobacter.s__Acinetobactersp_C16S1	1.32029		2.2182		0.0322792
	d__Bacteria.p__Bacteroidetes.c__Flavobacteriia.o__Flavobacteriales.f__Blattabacteriaceae.g__Blattabacterium.s__Blattabacteriumsp__Cryptocercuskyebangensis_	1.31389		2.47497		0.00761621
	d__Bacteria.p__Actinobacteria.c__Actinobacteria.o__Micrococcales.f__Microbacteriaceae.g__Plantibacter.s__Plantibacterflavus	1.31176		2.0019		0.0369051
	d__Bacteria.p__Proteobacteria.c__Gammaproteobacteria.o__Pseudomonadales.f__Pseudomonadaceae.g__Pseudomonas.s__Pseudomonassp_B10	1.30915		2.33189		0.0435983
	d__Bacteria.p__Proteobacteria.c__Gammaproteobacteria.o__Pseudomonadales.f__Pseudomonadaceae.g__Pseudomonas.s__Pseudomonassp_LAB_08	1.29668		2.59683		0.0495801
	d__Bacteria.p__Proteobacteria.c__Gammaproteobacteria.o__Oceanospirillales.f__Halomonadaceae.g__CandidatusPortiera.s__CandidatusPortieraaleyrodidarum	1.2751		2.63208		0.0320494
	d__Bacteria.p__Proteobacteria.c__Gammaproteobacteria.o__Oceanospirillales.f__Halomonadaceae.g__CandidatusPortiera	1.2751		2.63208		0.0320494
	d__Bacteria.p__Proteobacteria.c__Gammaproteobacteria.o__Alteromonadales.f__Pseudoalteromonadaceae.g__Pseudoalteromonas.s__Pseudoalteromonassp_SM9913	1.22014		2.41853		0.0305045
	d__Bacteria.p__Actinobacteria.c__Actinobacteria.o__Corynebacteriales.f__Mycobacteriaceae.g__Mycobacterium.s__Mycobacteriumleprae	1.21197		2.61493		0.0266439
	d__Bacteria.p__Firmicutes.c__Bacilli.o__Bacillales.f__Bacillaceae.g__Anoxybacillus.s__Anoxybacillusgonensis	1.20386		2.32667		0.0238524
	d__Bacteria.p__Proteobacteria.c__Gammaproteobacteria.o__Alteromonadales.f__Alteromonadaceae.g__Alteromonas.s__Alteromonassp_MB_3u_76	1.18415		2.15484		0.0276954
	d__Bacteria.p__Proteobacteria.c__Gammaproteobacteria.o__Enterobacterales.f__Enterobacteriaceae.g__Enterobacter.s__Enterobacterchengduensis	1.13911		2.50091		0.0328753
	d__Bacteria.p__Proteobacteria.c__Gammaproteobacteria.o__Alteromonadales.f__Idiomarinaceae.g__Idiomarina.s__Idiomarinasp_X4	1.09449		2.64997		0.0468263
	d__Bacteria.p__Proteobacteria.c__Betaproteobacteria.o__Burkholderiales.f__Burkholderiaceae.g__Cupriavidus.s__Cupriavidussp_USMAA2_4	1.07094		2.70199		0.00761621
	d__Bacteria.p__Proteobacteria.c__Alphaproteobacteria.o__Rickettsiales.f__Anaplasmataceae.g__Neorickettsia.s__Neorickettsiaristicii	0.990333		2.60774		0.0349127
	d__Bacteria.p__Firmicutes.c__Bacilli.o__Bacillales.f__Bacillaceae.g__Geobacillus.s__Geobacillusthermoleovorans	0.968617		2.65217		0.0437
	d__Bacteria.p__Proteobacteria.c__Alphaproteobacteria.o__Rhizobiales.f__Rhizobiaceae.g__Rhizobium.s__Rhizobiumsp_S41	0.965044		2.67644		0.0174751
	d__Bacteria.p__Proteobacteria.c__Gammaproteobacteria.o__Enterobacterales.f__Hafniaceae.g__Edwardsiella.s__Edwardsiellapiscicida	0.935685		2.69722		0.0176035
	d__Bacteria.p__Proteobacteria.c__Gammaproteobacteria.o__Pseudomonadales.f__Pseudomonadaceae.g__Pseudomonas.s__Pseudomonassp_LH1G9	0.885279		2.92935		0.0131438
	d__Bacteria.p__Proteobacteria.c__Gammaproteobacteria.o__Xanthomonadales.f__Xanthomonadaceae.g__Stenotrophomonas.s__Stenotrophomonassp_DAIF1	0.831174		2.71178		0.00780399
	d__Bacteria.p__Proteobacteria.c__Gammaproteobacteria.o__Xanthomonadales.f__Xanthomonadaceae.g__Stenotrophomonas.s__Stenotrophomonassp_pho	0.721723		2.7728		0.0145824
	d__Bacteria.p__Firmicutes.c__Bacilli.o__Lactobacillales.f__Streptococcaceae.g__Streptococcus.s__Streptococcussp_HSISS1	0.632692		2.97172		0.00942037
	d__Bacteria.p__Proteobacteria.c__Gammaproteobacteria.o__Enterobacterales.f__Yersiniaceae.g__Serratia.s__Serratiasp_1D1416	0.606087		2.8177		0.0205407
Pregnant
	d__Bacteria.p__Firmicutes	5.80727		4.96515		0.0465762
	d__Bacteria.p__Firmicutes.c__Bacilli.o__Lactobacillales.f__Lactobacillaceae.g__Lactobacillus.s__Lactobacillusreuteri	5.00939		4.56515		0.0154394
	d__Bacteria.p__Actinobacteria.c__Actinobacteria.o__Bifidobacteriales.f__Bifidobacteriaceae.g__Bifidobacterium.s__Bifidobacteriumadolescentis	2.88314		2.54694		0.0440155
	d__Bacteria.p__Firmicutes.c__Bacilli.o__Lactobacillales.f__Lactobacillaceae.g__Lactobacillus.s__Lactobacillusgasseri	2.87419		2.4441		0.0213432
	d__Bacteria.p__Firmicutes.c__Bacilli.o__Lactobacillales.f__Lactobacillaceae.g__Lactobacillus.s__Lactobacillusvaginalis	2.69709		2.22832		0.0225983
	d__Bacteria.p__Firmicutes.c__Bacilli.o__Lactobacillales.f__Lactobacillaceae.g__Lactobacillus.s__Lactobacillusgastricus	2.23849		2.05576		0.03859
	d__Bacteria.p__Firmicutes.c__Bacilli.o__Lactobacillales.f__Lactobacillaceae.g__Lactobacillus.s__Lactobacilluszymae	1.69627		2.14679		0.0369051
	d__Bacteria.p__Proteobacteria.c__Gammaproteobacteria.o__Enterobacterales.f__Erwiniaceae.g__Pantoea.s__Pantoeasp_PSNIH1	1.25124		2.20736		0.0379748
	d__Bacteria.p__Actinobacteria.c__Actinobacteria.o__Streptomycetales.f__Streptomycetaceae.g__Streptomyces.s__Streptomycessp_S063	1.16092		2.62921		0.0306501
	d__Bacteria.p__Proteobacteria.c__Alphaproteobacteria.o__Rhizobiales.f__Rhizobiaceae.g__Rhizobium.s__Rhizobiumacidisoli	1.15272		2.39166		0.0300539
	d__Bacteria.p__Actinobacteria.c__Actinobacteria.o__Pseudonocardiales.f__Pseudonocardiaceae.g__Actinosynnema.s__Actinosynnemamirum	0.751791		2.86724		0.045581
