# Supplementary material for: Significant Microbial Changes Are Evident in the Reproductive Tract of Pregnant Rhesus Monkeys at Mid-Gestation but Their Gut Microbiome Does Not Shift until Late Gestation
Source: Microorganisms. 2023 Jun 1;11(6):1481. doi: 10.3390/microorganisms11061481 (PMC10304935; doi:10.3390/microorganisms11061481)
Supplement: Supplementary file 1 [file microorganisms-11-01481-s001.zip › Table S7.xlsx]

## Sheet: Sheet1
Supplementary Table S7. sPLS-DA effect size for gene components 1 and 2 (from metagenomic sequencing of hindgut bacteria in Study 2)
Component 1 (300 genes)				Coefficient			Component 2 (10 genes)				Coefficient
	Follicular							Follicular
		K01000:phospho-N-acetylmuramoyl-pentapeptide-transferase_.EC:2.7.8.13.		0.0379628					"K03413:two-component_system,_chemotaxis_family,_response_regulator_CheY"		0.664678
		K07560:D-tyrosyl-tRNA(Tyr)_deacylase		0.00708644					K05936:precorrin-4/cobalt-precorrin-4_C11-methyltransferase_.EC:2.1.1.133_2.1.1.271.		0.611316
									K02419:flagellar_biosynthetic_protein_FliP		0.309464
	Luteal								K03150:2-iminoacetate_synthase_.EC:4.1.99.19.		0.201563
		"K13677:1,2-diacylglycerol-3-alpha-glucose_alpha-1,2-glucosyltransferase_.EC:2.4.1.208."		-0.16					K14591:NO_NAME		0.155064
		K16788:NO_NAME		-0.16					K02396:flagellar_hook-associated_protein_1_FlgK		0.100931
		K07007:NO_NAME		-0.15					K02389:flagellar_basal-body_rod_modification_protein_FlgD		0.0724845
		K16959:L-cystine_transport_system_permease_protein		-0.15					K02392:flagellar_basal-body_rod_protein_FlgG		0.070021
		K02823:dihydroorotate_dehydrogenase_electron_transfer_subunit		-0.14					K17734:NO_NAME		0.0609116
		K05363:serine/alanine_adding_enzyme_.EC:2.3.2.10.		-0.14					K12251:N-carbamoylputrescine_amidase_.EC:3.5.1.53.		0.00101657
		K04767:acetoin_utilization_protein_AcuB		-0.13
		K06920:7-cyano-7-deazaguanine_synthase_.EC:6.3.4.20.		-0.13
		K04486:histidinol-phosphatase_(PHP_family)_.EC:3.1.3.15.		-0.13
		K09765:hypothetical_protein		-0.13
		"K11618:two-component_system,_NarL_family,_response_regulator_LiaR"		-0.13
		"K03321:sulfate_permease,_SulP_family"		-0.13
		K18346:vancomycin_resistance_protein_VanW		-0.12
		K00645:.acyl-carrier-protein._S-malonyltransferase_.EC:2.3.1.39.		-0.12
		K06442:putative_hemolysin		-0.11
		K12554:alanine_adding_enzyme_.EC:2.3.2.-.		-0.1
		K01261:glutamyl_aminopeptidase		-0.1
		"K02530:DeoR_family_transcriptional_regulator,_lactose_phosphotransferase"		-0.1
		K18474:trans-2-decenoyl-.acyl-carrier_protein._isomerase_.EC:5.3.3.14.		-0.1
		K10026:7-carboxy-7-deazaguanine_synthase_.EC:4.3.99.3.		-0.1
		K09777:hypothetical_protein		-0.09
		"K18887:ATP-binding_cassette,_subfamily_B,_multidrug_efflux_pump"		-0.09
		K00350:Na+-transporting_NADH:ubiquinone_oxidoreductase_subunit_E		-0.09
		K01999:branched-chain_amino_acid_transport_system_substrate-binding_protein		-0.09
		K01626:3-deoxy-7-phosphoheptulonate_synthase_.EC:2.5.1.54.		-0.09
		K02952:small_subunit_ribosomal_protein_S13		-0.09
		K01819:galactose-6-phosphate_isomerase_.EC:5.3.1.26.		-0.09
		K07272:polysaccharide_biosynthesis_protein		-0.08
		K09817:zinc_transport_system_ATP-binding_protein_.EC:3.6.3.-.		-0.08
		K02886:large_subunit_ribosomal_protein_L2		-0.08
		K02986:small_subunit_ribosomal_protein_S4		-0.08
		K08986:putative_membrane_protein		-0.08
		K03394:precorrin-2/cobalt-factor-2_C20-methyltransferase_.EC:2.1.1.130_2.1.1.151.		-0.08
		K03706:transcriptional_pleiotropic_repressor		-0.08
		K16926:NO_NAME		-0.08
		K03790:ribosomal-protein-alanine_N-acetyltransferase		-0.07
		K07498:putative_transposase		-0.07
		K12998:NO_NAME		-0.07
		K03767:peptidyl-prolyl_cis-trans_isomerase_A_(cyclophilin_A)_.EC:5.2.1.8.		-0.07
		K01739:cystathionine_gamma-synthase_.EC:2.5.1.48.		-0.07
		K02906:large_subunit_ribosomal_protein_L3		-0.07
		K18369:alcohol_dehydrogenase_.EC:1.1.1.-.		-0.07
		K02887:large_subunit_ribosomal_protein_L20		-0.07
		K01657:anthranilate_synthase_component_I_.EC:4.1.3.27.		-0.06
		K01736:chorismate_synthase_.EC:4.2.3.5.		-0.06
		K02072:D-methionine_transport_system_permease_protein		-0.06
		K12556:penicillin-binding_protein_2X_.EC:2.3.2.-.		-0.06
		K06896:maltose_6'-phosphate_phosphatase_.EC:3.1.3.90.		-0.06
		K01649:2-isopropylmalate_synthase_.EC:2.3.3.13.		-0.06
		K01867:tryptophanyl-tRNA_synthetase_.EC:6.1.1.2.		-0.05
		K01693:imidazoleglycerol-phosphate_dehydratase_.EC:4.2.1.19.		-0.05
		"K01635:tagatose_1,6-diphosphate_aldolase_.EC:4.1.2.40."		-0.05
		K07030:NO_NAME		-0.05
		K02647:carbohydrate_diacid_regulator		-0.05
		K02566:NagD_protein		-0.05
		K00440:coenzyme_F420_hydrogenase_subunit_alpha_.EC:1.12.98.1.		-0.05
		K03234:elongation_factor_2		-0.05
		K02371:enoyl-.acyl-carrier_protein._reductase_II_.EC:1.3.1.9.		-0.05
		K01959:pyruvate_carboxylase_subunit_A_.EC:6.4.1.1.		-0.05
		K02283:pilus_assembly_protein_CpaF		-0.05
		K07089:NO_NAME		-0.05
		K02248:competence_protein_ComGF		-0.05
		K02992:small_subunit_ribosomal_protein_S7		-0.05
		"K02770:PTS_system,_fructose-specific_IIC_component"		-0.05
		K00705:4-alpha-glucanotransferase_.EC:2.4.1.25.		-0.05
		K00818:acetylornithine_aminotransferase_.EC:2.6.1.11.		-0.05
		"K06113:arabinan_endo-1,5-alpha-L-arabinosidase"		-0.04
		K10202:N-acetylglucosamine_transport_system_permease_protein		-0.04
		K00010:myo-inositol_2-dehydrogenase_/_D-chiro-inositol_1-dehydrogenase_.EC:1.1.1.18_1.1.1.369.		-0.04
		K12997:NO_NAME		-0.04
		K02982:small_subunit_ribosomal_protein_S3		-0.04
		K16958:L-cystine_transport_system_permease_protein		-0.04
		K10117:raffinose/stachyose/melibiose_transport_system_substrate-binding_protein		-0.04
		K19118:NO_NAME		-0.04
		"K02769:PTS_system,_fructose-specific_IIB_component_.EC:2.7.1.202."		-0.04
		K06207:GTP-binding_protein		-0.04
		K02502:ATP_phosphoribosyltransferase_regulatory_subunit		-0.04
		K06997:NO_NAME		-0.04
		K01923:phosphoribosylaminoimidazole-succinocarboxamide_synthase_.EC:6.3.2.6.		-0.04
		K15599:putative_hydroxymethylpyrimidine_transport_system_permease_protein		-0.04
		"K02768:PTS_system,_fructose-specific_IIA_component_.EC:2.7.1.202."		-0.04
		K01922:phosphopantothenate-cysteine_ligase_.EC:6.3.2.5.		-0.04
		"K05873:adenylate_cyclase,_class_2_.EC:4.6.1.1."		-0.04
		K02057:simple_sugar_transport_system_permease_protein		-0.03
		K19545:NO_NAME		-0.03
		K09936:bacterial/archaeal_transporter_family-2_protein		-0.03
		K03498:trk_system_potassium_uptake_protein_TrkH		-0.03
		K04518:prephenate_dehydratase_.EC:4.2.1.51.		-0.03
		K01034:acetate_CoA/acetoacetate_CoA-transferase_alpha_subunit_.EC:2.8.3.8_2.8.3.9.		-0.03
		K01784:UDP-glucose_4-epimerase_.EC:5.1.3.2.		-0.03
		K02013:iron_complex_transport_system_ATP-binding_protein_.EC:3.6.3.34.		-0.03
		K00640:serine_O-acetyltransferase_.EC:2.3.1.30.		-0.03
		"K07636:two-component_system,_OmpR_family,_phosphate_regulon_sensor_histidine_kinase_PhoR_.EC:2.7.13.3."		-0.03
		K09816:zinc_transport_system_permease_protein		-0.03
		K10200:N-acetylglucosamine_transport_system_substrate-binding_protein		-0.03
		K03040:DNA-directed_RNA_polymerase_subunit_alpha_.EC:2.7.7.6.		-0.03
		K02358:elongation_factor_EF-Tu		-0.02
		K01026:propionate_CoA-transferase_.EC:2.8.3.1.		-0.02
		K07322:regulator_of_cell_morphogenesis_and_NO_signaling		-0.02
		K07095:NO_NAME		-0.02
		K12555:penicillin-binding_protein_2A_.EC:2.4.1.129_2.3.2.-.		-0.02
		K01220:6-phospho-beta-galactosidase_.EC:3.2.1.85.		-0.02
		"K07646:two-component_system,_OmpR_family,_sensor_histidine_kinase_KdpD_.EC:2.7.13.3."		-0.02
		K02963:small_subunit_ribosomal_protein_S18		-0.02
		"K08217:MFS_transporter,_DHA3_family,_macrolide_efflux_protein"		-0.02
		"K04567:lysyl-tRNA_synthetase,_class_II_.EC:6.1.1.6."		-0.02
		K01698:porphobilinogen_synthase_.EC:4.2.1.24.		-0.02
		K01507:inorganic_pyrophosphatase_.EC:3.6.1.1.		-0.02
		K18682:ribonucrease_Y_.EC:3.1.-.-.		-0.02
		K02863:large_subunit_ribosomal_protein_L1		-0.01
		K05568:multicomponent_Na+:H+_antiporter_subunit_D		-0.01
		K02954:small_subunit_ribosomal_protein_S14		-0.01
		K15778:phosphomannomutase_/_phosphoglucomutase_.EC:5.4.2.8_5.4.2.2.		-0.01
		K06875:NO_NAME		-0.01
		K01001:UDP-N-acetylglucosamine--dolichyl-phosphate_N-acetylglucosaminephosphotransferase_.EC:2.7.8.15.		-0.01
		K07721:ArsR_family_transcriptional_regulator		-0.01
		K02067:phospholipid/cholesterol/gamma-HCH_transport_system_substrate-binding_protein		-0.01
		"K02532:MFS_transporter,_OHS_family,_lactose_permease"		-0.01
		K01596:phosphoenolpyruvate_carboxykinase_(GTP)_.EC:4.1.1.32.		-0.01
		K13653:NO_NAME		-0.01
		K02871:large_subunit_ribosomal_protein_L13		-0.01
		K11041:exfoliative_toxin_A/B		-0.01
		K02946:small_subunit_ribosomal_protein_S10		-0.01
		K03051:DNA-directed_RNA_polymerase_subunit_F_.EC:2.7.7.6.		-0.01
		K01876:aspartyl-tRNA_synthetase_.EC:6.1.1.12.		-0.01
		K00939:adenylate_kinase_.EC:2.7.4.3.		-0.01
		K08234:glyoxylase_I_family_protein		0
		K01940:argininosuccinate_synthase_.EC:6.3.4.5.		0
		K05786:chloramphenicol-sensitive_protein_RarD		0
		K05601:hydroxylamine_reductase_.EC:1.7.99.1.		0
		K14574:ribosome_maturation_protein_SDO1		0
		K01267:aspartyl_aminopeptidase		0
		"K06174:ATP-binding_cassette,_sub-family_E,_member_1"		0
		K03698:CMP-binding_protein		0
		K02904:large_subunit_ribosomal_protein_L29		0
		K02106:short-chain_fatty_acids_transporter		0
		K11184:catabolite_repression_HPr-like_protein		0
		K09680:type_II_pantothenate_kinase_.EC:2.7.1.33.		0
	Pregnant
		K03654:ATP-dependent_DNA_helicase_RecQ_.EC:3.6.4.12.		0.16548
		K01883:cysteinyl-tRNA_synthetase_.EC:6.1.1.16.		0.149446
		K09762:hypothetical_protein		0.132398
		K15986:manganese-dependent_inorganic_pyrophosphatase_.EC:3.6.1.1.		0.128684
		K00286:pyrroline-5-carboxylate_reductase_.EC:1.5.1.2.		0.125885
		K13038:phosphopantothenoylcysteine_decarboxylase_/_phosphopantothenate--cysteine_ligase_.EC:4.1.1.36_6.3.2.5.		0.117511
		K03979:GTP-binding_protein		0.101074
		K01914:aspartate--ammonia_ligase_.EC:6.3.1.1.		0.10023
		K00941:hydroxymethylpyrimidine/phosphomethylpyrimidine_kinase_.EC:2.7.1.49_2.7.4.7.		0.0999706
		K03588:cell_division_protein_FtsW		0.0977279
		K06023:HPr_kinase/phosphorylase		0.0976313
		K01972:DNA_ligase_(NAD+)_.EC:6.5.1.2.		0.0966308
		K03177:tRNA_pseudouridine_synthase_B		0.0965802
		K00943:dTMP_kinase_.EC:2.7.4.9.		0.0922789
		K01945:phosphoribosylamine--glycine_ligase_.EC:6.3.4.13.		0.0901275
		K03589:cell_division_protein_FtsQ		0.0870386
		K04074:cell_division_initiation_protein		0.0861923
		K11068:hemolysin_III		0.0842469
		K03621:glycerol-3-phosphate_acyltransferase_PlsX_.EC:2.3.1.15.		0.0841072
		"K03215:RNA_methyltransferase,_TrmA_family"		0.0784525
		"K01524:exopolyphosphatase_/_guanosine-5'-triphosphate,3'-diphosphate_pyrophosphatase_.EC:3.6.1.11_3.6.1.40."		0.0774149
		K06199:CrcB_protein		0.0742047
		K07507:putative_Mg2+_transporter-C_(MgtC)_family_protein		0.0734066
		K06958:NO_NAME		0.0733766
		K03544:ATP-dependent_Clp_protease_ATP-binding_subunit_ClpX		0.0714418
		K00845:glucokinase_.EC:2.7.1.2.		0.0695141
		"K01056:peptidyl-tRNA_hydrolase,_PTH1_family"		0.0684935
		K01424:L-asparaginase_.EC:3.5.1.1.		0.0682854
		K01190:beta-galactosidase_.EC:3.2.1.23.		0.0676969
		K13678:NO_NAME		0.0664644
		K06885:NO_NAME		0.0659866
		K07027:NO_NAME		0.0659192
		K09710:hypothetical_protein		0.0635384
		K02860:16S_rRNA_processing_protein_RimM		0.0625323
		K18928:NO_NAME		0.062379
		K03685:ribonuclease_III_.EC:3.1.26.3.		0.0606083
		K00974:tRNA_nucleotidyltransferase_(CCA-adding_enzyme)_.EC:2.7.7.72_3.1.3.-_3.1.4.-.		0.0605875
		K03439:tRNA_(guanine-N7-)-methyltransferase		0.0604476
		K02687:ribosomal_protein_L11_methyltransferase		0.0593548
		K00567:methylated-DNA-.protein.-cysteine_S-methyltransferase		0.0584551
		K00566:tRNA-specific_2-thiouridylase_.EC:2.8.1.-.		0.0583997
		K03687:molecular_chaperone_GrpE		0.0572932
		K00887:undecaprenol_kinase_.EC:2.7.1.66.		0.0568321
		K01879:glycyl-tRNA_synthetase_beta_chain_.EC:6.1.1.14.		0.0567564
		K00036:glucose-6-phosphate_1-dehydrogenase_.EC:1.1.1.49_1.1.1.363.		0.0560668
		K08972:putative_membrane_protein		0.0540891
		K02086:DNA_replication_protein		0.0530376
		K18926:NO_NAME		0.0522336
		K19350:lincosamide_and_streptogramin_A_transport_system_ATP-binding/permease_protein		0.0501343
		K05896:segregation_and_condensation_protein_A		0.0500177
		K01304:pyroglutamyl-peptidase		0.0496028
		K03100:signal_peptidase_I_.EC:3.4.21.89.		0.0488402
		K02348:ElaA_protein		0.0480608
		K04487:cysteine_desulfurase_.EC:2.8.1.7.		0.0480032
		K02939:large_subunit_ribosomal_protein_L9		0.047888
		K00571:site-specific_DNA-methyltransferase_(adenine-specific)		0.0465751
		K07042:NO_NAME		0.0454829
		K00784:ribonuclease_Z_.EC:3.1.26.11.		0.0446663
		K02114:F-type_H+-transporting_ATPase_subunit_epsilon		0.0446378
		K01081:5'-nucleotidase_.EC:3.1.3.5.		0.0435304
		K03151:thiamine_biosynthesis_protein_ThiI		0.0434793
		K03652:DNA-3-methyladenine_glycosylase_.EC:3.2.2.21.		0.0433483
		K01520:dUTP_pyrophosphatase_.EC:3.6.1.23.		0.0394997
		K06216:putative_ribose_uptake_protein		0.0389889
		K01810:glucose-6-phosphate_isomerase_.EC:5.3.1.9.		0.0376769
		K05592:ATP-dependent_RNA_helicase_DeaD_.EC:3.6.4.13.		0.0373721
		K01870:isoleucyl-tRNA_synthetase_.EC:6.1.1.5.		0.0373338
		K03817:ribosomal-protein-serine_acetyltransferase		0.0365557
		K03584:DNA_repair_protein_RecO_(recombination_protein_O)		0.0364967
		K03555:DNA_mismatch_repair_protein_MutS		0.0354405
		K01924:UDP-N-acetylmuramate--alanine_ligase_.EC:6.3.2.8.		0.0336845
		"K02103:GntR_family_transcriptional_regulator,_arabinose_operon"		0.0329513
		K03571:rod_shape-determining_protein_MreD		0.0315989
		K00869:mevalonate_kinase_.EC:2.7.1.36.		0.031493
		K02563:UDP-N-acetylglucosamine--N-acetylmuramyl-(pentapeptide)_pyrophosphoryl-undecaprenol_N-acetylglucosamine_transferase_.EC:2.4.1.227.		0.0312611
		K03741:arsenate_reductase		0.0305658
		K08659:dipeptidase_A		0.0301293
		K10040:putative_glutamine_transport_system_permease_protein		0.0298924
		K03928:carboxylesterase		0.0298879
		K03703:excinuclease_ABC_subunit_C		0.0295258
		K00016:L-lactate_dehydrogenase_.EC:1.1.1.27.		0.0294593
		K01597:diphosphomevalonate_decarboxylase_.EC:4.1.1.33.		0.029169
		K03101:signal_peptidase_II_.EC:3.4.23.36.		0.0288027
		K03500:ribosomal_RNA_small_subunit_methyltransferase_B		0.0284339
		K01929:UDP-N-acetylmuramoyl-tripeptide--D-alanyl-D-alanine_ligase_.EC:6.3.2.10.		0.0280152
		"K03293:amino_acid_transporter,_AAT_family"		0.0264961
		K02598:nitrite_transporter_NirC		0.0260737
		K17810:NO_NAME		0.0253658
		K00055:aryl-alcohol_dehydrogenase_.EC:1.1.1.90.		0.025295
		"K08368:MFS_transporter,_putative_metabolite_transport_protein"		0.025255
		K01892:histidyl-tRNA_synthetase_.EC:6.1.1.21.		0.0247029
		K00849:galactokinase_.EC:2.7.1.6.		0.0242991
		K01733:threonine_synthase_.EC:4.2.3.1.		0.024226
		K08996:putative_membrane_protein		0.0241762
		K03469:ribonuclease_HI_.EC:3.1.26.4.		0.0240665
		K18672:NO_NAME		0.0230053
		"K06901:putative_MFS_transporter,_AGZA_family,_xanthine/uracil_permease"		0.0228179
		K00691:maltose_phosphorylase_.EC:2.4.1.8.		0.0212303
		"K03315:Na+:H+_antiporter,_NhaC_family"		0.0207038
		K11991:tRNA-specific_adenosine_deaminase		0.0204343
		K00540:NO_NAME		0.0203472
		K17836:beta-lactamase_class_A_.EC:3.5.2.6.		0.0203385
		K00564:ribosomal_RNA_small_subunit_methyltransferase_C		0.0202701
		K10773:endonuclease_III_.EC:4.2.99.18.		0.0193097
		"K02445:MFS_transporter,_OPA_family,_glycerol-3-phosphate_transporter"		0.0191639
		K02338:DNA_polymerase_III_subunit_beta_.EC:2.7.7.7.		0.0190817
		K03734:thiamine_biosynthesis_lipoprotein		0.018398
		K09384:hypothetical_protein		0.0182553
		K02237:competence_protein_ComEA		0.0176878
		K13921:1-propanol_dehydrogenase		0.0172406
		K04047:starvation-inducible_DNA-binding_protein		0.0169885
		"K07707:two-component_system,_AgrA_family,_response_regulator_AgrA"		0.0169194
		K07058:NO_NAME		0.0166888
		K12410:NAD-dependent_deacetylase		0.0165022
		K09155:hypothetical_protein		0.0160659
		K01512:acylphosphatase_.EC:3.6.1.7.		0.0156426
		"K02773:PTS_system,_galactitol-specific_IIA_component_.EC:2.7.1.200."		0.0154941
		K03664:SsrA-binding_protein		0.0151935
		K03650:tRNA_modification_GTPase		0.0149578
		K02246:competence_protein_ComGD		0.0144372
		K02245:competence_protein_ComGC		0.0135284
		K07011:NO_NAME		0.0127169
		"K02509:2-oxo-hept-3-ene-1,7-dioate_hydratase_.EC:4.2.1.-."		0.0116218
		"K07652:two-component_system,_OmpR_family,_sensor_histidine_kinase_VicK_.EC:2.7.13.3."		0.0106992
		K03424:TatD_DNase_family_protein		0.0106784
		K00980:glycerol-3-phosphate_cytidylyltransferase_.EC:2.7.7.39.		0.010558
		K07078:NO_NAME		0.0105385
		K07478:putative_ATPase		0.010331
		K00348:Na+-transporting_NADH:ubiquinone_oxidoreductase_subunit_C		0.0103036
		K01577:oxalyl-CoA_decarboxylase_.EC:4.1.1.8.		0.00978963
		K03976:putative_transcription_regulator		0.0092226
		K01714:4-hydroxy-tetrahydrodipicolinate_synthase_.EC:4.3.3.7.		0.00914982
		K03536:ribonuclease_P_protein_component		0.00869182
		K11069:spermidine/putrescine_transport_system_substrate-binding_protein		0.00817553
		K02069:putative_ABC_transport_system_permease_protein		0.00801912
		K03095:SprT-like_protein		0.00731612
		K02026:multiple_sugar_transport_system_permease_protein		0.00616416
		K03495:glucose_inhibited_division_protein_A		0.00613862
		K09976:hypothetical_protein		0.00577879
		K03744:LemA_protein		0.00570159
		K00925:acetate_kinase_.EC:2.7.2.1.		0.00563891
		K00981:phosphatidate_cytidylyltransferase_.EC:2.7.7.41.		0.0054146
		K00823:4-aminobutyrate_aminotransferase_.EC:2.6.1.19.		0.0052785
		K02493:HemK_protein		0.00507474
		K06889:NO_NAME		0.00387871
		K12700:NO_NAME		0.00374504
		K00805:heptaprenyl_diphosphate_synthase_.EC:2.5.1.30.		0.00370842
		K02619:4-amino-4-deoxychorismate_lyase_.EC:4.1.3.38.		0.00356513
		K03565:regulatory_protein		0.00341619
		K06187:recombination_protein_RecR		0.00316657
		K03550:holliday_junction_DNA_helicase_RuvA_.EC:3.6.4.12.		0.00256807
		K01641:hydroxymethylglutaryl-CoA_synthase_.EC:2.3.3.10.		0.00239183
		K00135:succinate-semialdehyde_dehydrogenase_/_glutarate-semialdehyde_dehydrogenase_.EC:1.2.1.16_1.2.1.79_1.2.1.20.		0.00207539
		K06948:NO_NAME		0.00197845
		K03710:GntR_family_transcriptional_regulator		0.00163233
		"K07706:two-component_system,_AgrA_family,_sensor_histidine_kinase_AgrC_.EC:2.7.13.3."		0.00100168
		K01911:O-succinylbenzoic_acid--CoA_ligase_.EC:6.2.1.26.		0.00061662
		K01889:phenylalanyl-tRNA_synthetase_alpha_chain_.EC:6.1.1.20.		0.000481476
		K01915:glutamine_synthetase_.EC:6.3.1.2.		0.000303281
		K02077:zinc/manganese_transport_system_substrate-binding_protein		0.000252346
