# Supplementary material for: Significant Microbial Changes Are Evident in the Reproductive Tract of Pregnant Rhesus Monkeys at Mid-Gestation but Their Gut Microbiome Does Not Shift until Late Gestation
Source: Microorganisms. 2023 Jun 1;11(6):1481. doi: 10.3390/microorganisms11061481 (PMC10304935; doi:10.3390/microorganisms11061481)
Supplement: Supplementary file 1 [file microorganisms-11-01481-s001.zip › Table S8.xlsx]

## Sheet: Sheet1
	Supplementary Table S8: Kruskal Wallis tests of alpha diversity (16S rRNA gene amplicon data)
	Study 1a: Vaginal bacteria
	Pielou’s evenness		H= 9.191, p=0.010
	Faith’s PD
	Obs. Species		H=13.216, p=0.001
	Shannon index		H=10.825, p=0.004
	Post hoc ANOSIM comparisons
	Pielou’s evenness
	Cycling vs. Pregnant		H= 8.640, p= 0.003, q= 0.010
	Nursing vs. Pregnant		H= 0.952, p= 0.329, q= 0.329
	Cycling vs. Nursing		H= 3.431, p= 0.063, q= 0.096
	Faith’s PD (richness)
	Cycling vs. Pregnant		H= 10.140, p=0.001, q=0.004
	Nursing vs. Pregnant		H= 0.467, p=0.495, q=0.495
	Cycling vs. Nursing		H= 6.188, p=0.013, q=0.019
	Obs. Species (richness
	Cycling vs. Pregnant		H= 11.207, p< 0.001, q=0.002
	Nursing vs. Pregnant		H= 1.152, p=0.283, q=0.283
	Cycling vs. Nursing		H= 6.725, p= 0.010, q=0.014
	Shannon index (evenness and richness)
	Cycling vs. Nursing		H= 5.179, p=0.023, q=0.034
	Cycling vs. Pregnant		H= 9.127, p=0.003, q=0.008
	Nursing vs. Pregnant		H= 1.371, p=0.242, q= 0.242
	Cycling vs. Nursing		H= 5.179, p=0.023, q=0.034
	Study 1a: Hindgut bacteria
	Pielou’s evenness		H= 1.779, p= 0.411
	Faith’s PD		H= 2.625, p= 0.269
	Obs. Species		H= 1.771, p= 0.413
	Shannon index		H= 2.225, p= 0.329
	Study 1b: Hindgut bacteria
	Pielou’s evenness		H= 1.443, p= 0.486
	Faith’s PD		H= 1.665, p= 0.435
	Obs. Species		H= 2.017, p= 0.365
	Shannon index		H= 1.611, p= 0.447
	Study 2: Hindgut bacteria
	Pielou’s evenness		H= 0.591, p= 0.744
	Faith’s PD		H= 1.240, p= 0.538
	Obs. Species		H= 1.075, p= 0.584
	Shannon index		H= 0.457, p= 0.796
	Study 1a: Vaginal bacteria
			Weighted UniFrac		Unweighted UniFrac
	PERMDISP		F=5.678, p=0.006		F=4.985, p=0.039
	ANOSIM		R=0.294, p=0.001		R=0.325, p=0.001
	Post hoc ANOSIM comparisons
			Weighted UniFrac		Unweighted UniFrac
	Cycling vs. Pregnant		R=0.484, p=0.002, q=0.006		R=0.584, p=0.001, q=0.003
	Nursing vs. Pregnant		R=0.210, p=0.033, q=0.050		R=0.070, p=0.184, q=0.184
	Cycling vs. Nursing		R=0.009, p=0.399, q=0.399		R=0.256, p=0,025, q=0.038
	Study 1a: Hindgut bacteria
			Weighted UniFrac		Unweighted UniFrac
	PERMDISP		F=0.378, p=0.858		F=0.899, p=0.553
	PERMANOVA		R=1.028, p=0.412		R=1.036, p=0.337
	Study 1b: Hindgut bacteria
			Weighted UniFrac		Unweighted UniFrac
	PERMDISP		F= 0.027, p=0.972		F=0.098, p=0.905
	PERMANOVA		R=-0.976, p=0.391		R=1.171, p=0.092
	Study 2: Hindgut bacteria
			Weighted UniFrac		Unweighted UniFrac
	PERMDISP		F=0.647, p=0.465		F=1.008, p=0.392
	PERMANOVA		R=0.805, p=0.504		R=0.926, p=0.655
